# Supplementary material for: A novel approach for combining the metagenome, metaresistome, metareplicome and causal inference to determine the microbes and their antibiotic resistance gene repertoire that contribute to dysbiosis
Source: Microb Genom. 2022 Dec 20;8(12):mgen000899. doi: 10.1099/mgen.0.000899 (PMC9837561; doi:10.1099/mgen.0.000899)
Supplement: Supplementary material 1 [file mgen-8-899-s001.xlsx]

## Sheet: Table S1 PLSDA
Table S1. Results of Partial least squares discriminant analysis (PLS-DA) technique for feature selection using the MixOmics R package. Features are log scaled RPKM of ABR genes, and classes are types of treatment recently applied to subjects (TIM - ticarcillin-clavulanate; AMP-MEM - ampicillin or meropenem) value.var - PLS-DA size effect; name - ABR gene name (features); pvalue - Mann-Whitney U …
value.var	name	pvalue
0.358653	ARO.3003209FosA5	0.000321751
0.373222	ARO.3003923oqxB	0.000321751
0.288466	ARO.3004583Klebsiella-kpnF	0.000504371
0.295518	ARO.3004041Klebsiella-acrA	0.00088107
0.258375	ARO.3004588Klebsiella-kpnG	0.00153587
0.196117	ARO.3002435OKP.B.2	0.00165615
0.189449	ARO.3002438OKP.B.5	0.00165615
0.189648	ARO.3002440OKP.B.7	0.00165615
0.234222	ARO.3004122Klebsiella-OmpK37	0.00165615
0.207486	ARO.3002434OKP.B.1	0.00284158
0.1927	ARO.3002436OKP.B.3	0.00284158
0.191026	ARO.3002437OKP.B.4	0.00284158
0.172918	ARO.3002439OKP.B.6	0.00284158
0.203919	ARO.3002441OKP.B.8	0.00284158
0.206656	ARO.3002450OKP.B.17	0.00284158
0.0743081	ARO.3004580Klebsiella-kpnE	0.00284158
0.171111	ARO.3003922oqxA	0.00336106
0.0371186	ARO.3002985arnA	0.00603554
0.122142	ARO.3002442OKP.B.9	0.00660708
0.0746596	ARO.3002453OKP.B.20	0.0168692
0.11119	ARO.3001133SHV.79	0.0287992
0.0485274	ARO.3000793mdtB	0.0312663
0.0461802	ARO.3000794mdtC	0.0323821
7	ARO.3000216acrB	0.0326357
0.231554	ARO.3002396OXY.2.1	0.0535095
0.100368	ARO.3001198SHV.159	0.0584232
0.00438433	ARO.3000518CRP	0.0598681
-0.0487509	ARO.3000882TEM.10	0.0620106
-0.0136113	ARO.3000949TEM.82	0.0850666
-0.0285647	ARO.3000955TEM.88	0.0850666
-0.027648	ARO.3000978TEM.115	0.0850666
-0.0327334	ARO.3001000TEM.136	0.0850666
-0.0164287	ARO.3001020TEM.154	0.0850666
-0.0199205	ARO.3003157TEM.219	0.0850666
0.0105393	ARO.3000074emrB	0.0877292
0.0870541	ARO.3000830cpxA	0.0877292
-0.0036736	ARO.3000883TEM.11	0.0877292
-0.00483038	ARO.3000884TEM.12	0.0877292
-0.022656	ARO.3000898TEM.28	0.0877292
-0.0295054	ARO.3000912TEM.43	0.0877292
-0.0236443	ARO.3000922TEM.53	0.0877292
-0.0200371	ARO.3000939TEM.73	0.0877292
-0.0129335	ARO.3000958TEM.91	0.0877292
-0.0167565	ARO.3000963TEM.96	0.0877292
-0.0112871	ARO.3000965TEM.102	0.0877292
-0.0247209	ARO.3000997TEM.133	0.0877292
-0.0256764	ARO.3001003TEM.139	0.0877292
-0.0152808	ARO.3001022TEM.156	0.0877292
-0.0182575	ARO.3001024TEM.158	0.0877292
0.0739721	ARO.3001066SHV.7	0.0877292
0.0579636	ARO.3001073SHV.14	0.0877292
0.0533815	ARO.3001088SHV.30	0.0877292
0.0689419	ARO.3001090SHV.32	0.0877292
0.052078	ARO.3001092SHV.34	0.0877292
0.0619008	ARO.3001100SHV.42	0.0877292
0.0673145	ARO.3001126SHV.72	0.0877292
0.0547901	ARO.3001137SHV.83	0.0877292
0.0487474	ARO.3001139SHV.85	0.0877292
0.0692873	ARO.3001183SHV.141	0.0877292
0.0320726	ARO.3001195SHV.156	0.0877292
0.0336527	ARO.3001201SHV.162	0.0877292
-0.0245145	ARO.3001374TEM.185	0.0877292
0.066265	ARO.3003156SHV.189	0.0877292
0.0206596	ARO.3004597Klebsiella	0.0877292
-0.032281	ARO.3001017TEM.150	0.100866
0.0367611	ARO.3001065SHV.6	0.103365
0.0317444	ARO.3001067SHV.8	0.103365
0.0464144	ARO.3001114SHV.59	0.103365
0.0417282	ARO.3001136SHV.82	0.103365
0.039428	ARO.3001138SHV.84	0.103365
0.0624708	ARO.3001146SHV.94	0.103365
0.0718146	ARO.3001159SHV.110	0.103365
0.0714332	ARO.3001160SHV.111	0.103365
0.0300123	ARO.3001167SHV.120	0.103365
0.0155206	ARO.3001171SHV.124	0.103365
0.0816869	ARO.3001364SHV.182	0.103365
0.0385474	ARO.3003952yojI	0.103365
0.244453	ARO.3000318mphB	0.104794
-0.0233994	ARO.3000911TEM.42	0.104794
-0.0128142	ARO.3000937TEM.71	0.104794
-0.0253638	ARO.3000941TEM.75	0.104794
-0.0167971	ARO.3000994TEM.130	0.104794
-0.00303178	ARO.3001021TEM.155	0.104794
0.00590829	ARO.3001148SHV.96	0.104794
0.0442261	ARO.3001170SHV.123	0.104794
-0.000381331	ARO.3001369TEM.153	0.104794
-0.0107735	ARO.3001375TEM.184	0.104794
-0.100718	ARO.3002389OXY.1.1	0.104794
-0.0686503	ARO.3002390OXY.1.2	0.104794
-0.0907263	ARO.3002391OXY.1.3	0.104794
-0.107017	ARO.3002392OXY.1.4	0.104794
0.205606	ARO.3002403OXY.2.8	0.104794
-0.174718	ARO.3002412OXY.5.2	0.104794
0.211814	ARO.3003954efmA	0.104794
0.210931	ARO.3002079CMY.66	0.123148
0.134088	ARO.3000191tetQ	0.144654
0.0993615	ARO.3000194tetW	0.144654
0.0169615	ARO.3001197SHV.158	0.144654
0.0538072	ARO.3000502acrF	0.153979
-0.000119883	ARO.3000875TEM.3	0.154251
-0.0163595	ARO.3000918TEM.49	0.154251
-0.00659739	ARO.3000928TEM.59	0.154251
-0.00317784	ARO.3001001TEM.137	0.154251
-0.0715839	ARO.3002394OXY.1.6	0.154251
0.0457432	ARO.3000491acrD	0.181423
-0.0271728	ARO.3000947TEM.80	0.181423
0.00435047	ARO.3001060SHV.2	0.181423
0.0275416	ARO.3001102SHV.44	0.181423
0.025605	ARO.3001117SHV.62	0.181423
0.0509251	ARO.3001118SHV.63	0.181423
0.0493675	ARO.3001125SHV.71	0.181423
0.0180659	ARO.3001129SHV.75	0.181423
0.00501561	ARO.3001135SHV.81	0.181423
0.0453627	ARO.3001173SHV.126	0.181423
0.0413631	ARO.3001189SHV.150	0.181423
0.0201821	ARO.3001191SHV.152	0.181423
0.0432174	ARO.3001192SHV.153	0.181423
0.033413	ARO.3001193SHV.154	0.181423
0.0461593	ARO.3001344SHV.143	0.181423
0.0370788	ARO.3001352SHV.168	0.181423
0.238494	ARO.3002556AAC.6...Ii	0.181423
0.017987	ARO.3001141SHV.89	0.187517
0.0266223	ARO.3003154SHV.187	0.187517
0.0123807	ARO.3001361SHV.178	0.191452
0.127637	ARO.3002819msrC	0.191452
0.170455	ARO.3002400OXY.2.5	0.195172
0.196811	ARO.3002405OXY.2.10	0.195172
0.0576907	ARO.3001328Escherichia	0.2042
0.0419887	ARO.3001214mdtM	0.23509
0.108703	ARO.3001301RlmA.II.	0.309078
0.141575	ARO.3004442tet.W.N.W.	0.309078
0.00581723	ARO.3001105SHV.48	0.316821
-0.130359	ARO.3001158SHV.109	0.329585
0.0362692	ARO.3000792mdtA	0.35112
0.182582	ARO.3000412sul2	0.358563
0.0313417	ARO.3001091SHV.33	0.358563
0.00974241	ARO.3001152SHV.103	0.358563
0.0140677	ARO.3001169SHV.122	0.358563
0.00638127	ARO.3001199SHV.160	0.358563
0.00126629	ARO.3001202SHV.163	0.358563
0.0100867	ARO.3001337SHV.99	0.358563
0.150198	ARO.3002397OXY.2.2	0.358563
0.180193	ARO.3002401OXY.2.6	0.358563
0.175603	ARO.3002402OXY.2.7	0.358563
0.1826	ARO.3002404OXY.2.9	0.358563
0.00446321	ARO.3003950msbA	0.358563
-0.00667991	ARO.3000894TEM.24	0.370984
0.02874	ARO.3000952TEM.85	0.461303
-0.0163086	ARO.3002867dfrF	0.509236
-0.0163086	ARO.3003835cdeA	0.509236
0.166851	ARO.3002398OXY.2.3	0.516967
0.161337	ARO.3002399OXY.2.4	0.53556
0.0383833	ARO.3004290Escherichia.1	0.558778
0.0147626	ARO.3001096SHV.38	0.567458
0.00504409	ARO.3001345SHV.144	0.567458
0.0338811	ARO.3004290Escherichia	0.567458
0.0554896	ARO.3003576eptA	0.570466
0.0117376	ARO.3003578pmrF	0.642369
-0.0216608	ARO.3004144AxyY	0.661502
0.0194944	ARO.3000795mdtE	0.668464
0.020393	ARO.3000833evgS	0.68158
-0.0913546	ARO.3001179SHV.135	0.760389
0.0104571	ARO.3003841kdpE	0.768521
0.0886362	ARO.3000823ramA	0.78535
0.00644091	ARO.3001216mdtH	0.797582
0.109652	ARO.3000195tetB.P.	0.815437
0.138606	ARO.3000616mel	0.815437
0.153042	ARO.3004611Escherichia	0.833164
0.0291001	ARO.3001329mdtG	0.861925
0.00281194	ARO.3003548mdtN	0.861925
0.0151205	ARO.3003550mdtP	0.861925
0.029791	ARO.3000206emrK	0.867995
0.0389589	ARO.3000796mdtF	0.882374
0.0315669	ARO.3000263marA	0.887144
0.00132187	ARO.3000656acrS	0.887144
0.0286755	ARO.3000499acrE	0.983424
0.00308308	ARO.3000316mphA	0.993661
0.0704868	ARO.3000829baeS	1

## Sheet: Table S2 - Stats
Table S2. Result of Mann-Whitney U tests of ABR gene abundance in antibiotics cohort vs control. The test were performed using "stats" R package
Gene - name of the ABR gene
Antibiotics - type of treatment where gene found to be overabundant
log(RPKM) Antibiotics - average value of log scaled RPKM in group of samples after antibiotic was administered
log(RPKM) Control - avrage value of log scaled RPKM in control cohort
p-value - p-value from Mann-Whitney U test
Gene	Antibiotics	log(RPKM) Antibiotics	log(RPKM) Control	p-value
gb.HM990671...5192.6671.ARO.3003112.lsaC	GEN-VAN	0.356172	0.128739	0.0333134
gb.BX664015.1...103017.103833.ARO.3002641.APH.3...Ia	GEN-VAN	0.536747	0.386818	0.0458348
gb.Y17584...0.858.ARO.3000899.TEM.29	GEN-VAN	0.583462	0.125696	0.000687553
gb.AY628199...203.1064.ARO.3000988.TEM.126	GEN-VAN	0.725764	0.231493	0.00591812
gb.U36911.1...1429.2290.ARO.3000979.TEM.116	GEN-VAN	0.257366	0.0397696	0.000575391
gb.DQ909059...0.861.ARO.3001023.TEM.157	GEN-VAN	0.272273	0.0457077	4.65787e-05
gb.GQ149347...5269.6130.ARO.3001037.TEM.171	GEN-VAN	0.532918	0.149889	0.00353871
gb.AJ318093...0.861.ARO.3000960.TEM.93	GEN-VAN	0.158388	0.00997246	9.20605e-05
gb.AM183304...208.1069.ARO.3001017.TEM.150	GEN-VAN	0.582616	0.111036	0.000251955
gb.Y13612...0.861.ARO.3000921.TEM.52	GEN-VAN	0.13151	0.00315866	0.00051222
gb.EF468463...66.927.ARO.3001028.TEM.162	GEN-VAN	0.223812	0.0245289	3.89294e-05
gb.HQ877606...0.861.ARO.3001056.TEM.197	GEN-VAN	0.206369	0.0172605	0.000137653
gb.AF427127...208.1069.ARO.3000948.TEM.81	GEN-VAN	0.531061	0.154325	0.00357486
gb.HQ529916...110.971.ARO.3001045.TEM.183	GEN-VAN	0.417644	0.119154	0.00420868
gb.HG934763...0.861.ARO.3001394.TEM.217	GEN-VAN	0.823142	0.249344	0.00318358
gb.AB219524.1...1176.4338.ARO.3003699.mexQ	GEN-VAN	0.322919	0.243645	0.0260399
gb.AJ252200...81.1266.ARO.3003055.smeD	GEN-VAN	0.232895	0	5.73724e-05
gb.AB219523.1...1175.4286.ARO.3003705.mexN	GEN-VAN	0.210491	0.120574	0.022431
gb.AF104441...193.1054.ARO.3000922.TEM.53	GEN-VAN	0.18728	0.04851	0.000745345
gb.AF137361...63.852.ARO.3002605.aadA5	GEN-VAN	0.420199	0.00503035	0.00287065
gb.AF173226.1...351.1041.ARO.3003066.smeR	GEN-VAN	0.213994	0.00234117	9.55295e-05
gb.AB639410...0.1404.ARO.3003039.oprA	GEN-VAN	0.0527947	0	0.0114977
gb.M95287.4...2455.3283.ARO.3001397.OXA.2	GEN-VAN	0.354928	0.0101677	0.000555255
gb.FJ617207...0.828.ARO.3001800.OXA.226	GEN-VAN	0.236913	0.00191318	0.00287065
gb.AY368237...0.861.ARO.3000990.TEM.128	GEN-VAN	0.771621	0.208734	0.00446861
gb.AJ634602.1...7839.8700.ARO.3000999.TEM.135	GEN-VAN	0.753556	0.241309	0.0077908
gb.KC783461...0.861.ARO.3001383.TEM.206	GEN-VAN	0.824392	0.26137	0.00667411
gb.AY101764...206.1067.ARO.3000970.TEM.107	GEN-VAN	0.410057	0.0871123	0.00591896
gb.AY368236...0.861.ARO.3000989.TEM.127	GEN-VAN	0.694813	0.20357	0.00750958
gb.JF795538...0.861.ARO.3001374.TEM.185	GEN-VAN	0.282748	0.0442321	0.00258373
gb.KP050491...0.861.ARO.3001391.TEM.214	GEN-VAN	0.847796	0.255304	0.00418406
gb.AJ308558...181.1042.ARO.3000962.TEM.95	GEN-VAN	0.710216	0.210106	0.00665738
gb.AY101578...214.1075.ARO.3000969.TEM.106	GEN-VAN	0.570828	0.164483	0.010716
gb.AF093512...197.1058.ARO.3000882.TEM.10	GEN-VAN	0.679381	0.187911	0.00183909
gb.AF190694...208.1069.ARO.3000942.TEM.76	GEN-VAN	0.734126	0.222594	0.00351233
gb.AY826417...0.861.ARO.3001000.TEM.136	GEN-VAN	0.520854	0.0934501	0.000344387
gb.AY769962...2434.5611.ARO.3000781.adeJ	GEN-VAN	0.258787	0.0404376	0.0452787
gb.CT025801.2...0.3180.ARO.3000777.adeF	GEN-VAN	0.247213	0.0307607	0.021532
gb.AB204810...186.1533.ARO.3000753.abeM	GEN-VAN	0.109317	0.011073	0.0133197
gb.CP001182.2...3283426.3284677.ARO.3000780.adeI	GEN-VAN	0.141799	0.0163463	0.0130616
gb.CT025802.2...0.1452.ARO.3000779.adeH	GEN-VAN	0.128545	0	0.000329121
gb.KR297239.1...414.1428.ARO.3000620.adeL	GEN-VAN	0.123366	0	0.00191417
gb.AY769962...5610.7065.ARO.3000782.adeK	GEN-VAN	0.198963	0.0224212	0.02186
gb.CT025800.2...0.1221.ARO.3000778.adeG	GEN-VAN	0.137883	0.00485874	0.0125585
gb.HM440348...0.744.ARO.3000553.adeR	GEN-VAN	0.0562284	0	0.0114977
gb.FJ911554.1...176.1655.ARO.3004577.Acinetobacter	GEN-VAN	0.123087	0.013966	0.0356059
gb.KF147862...0.654.ARO.3000559.adeN	GEN-VAN	0.0324357	0	0.0114977
gb.AF350424...0.771.ARO.3001428.OXA.34	GEN-VAN	0.20529	0.00191318	0.0153517
gb.KJ865754...0.828.ARO.3001606.OXA.415	GEN-VAN	0.214188	0.00191318	0.0153517
gb.JF795487...0.828.ARO.3001487.OXA.210	GEN-VAN	0.220268	0.00191318	0.0153517
gb.EF552405...12.840.ARO.3001802.OXA.141	GEN-VAN	0.226266	0.00191318	0.0153517
gb.U63835...127.955.ARO.3001410.OXA.15	GEN-VAN	0.223244	0.00191318	0.0153517
gb.GQ202693...1171.1999.ARO.3001799.OXA.161	GEN-VAN	0.231952	0	0.00191417
gb.AM850917...17.878.ARO.3002439.OKP.B.6	GEN-VAN	0.15478	0	1.00503e-05
gb.AM051153...0.861.ARO.3002437.OKP.B.4	GEN-VAN	0.0987378	0	0.000329121
gb.AM051157...0.861.ARO.3002441.OKP.B.8	GEN-VAN	0.166572	0	1.00503e-05
gb.AJ635402...0.861.ARO.3002434.OKP.B.1	GEN-VAN	0.194431	0	0.00191417
gb.AM850919...24.885.ARO.3002450.OKP.B.17	GEN-VAN	0.203557	0	0.000329121
gb.AF300985...0.739.ARO.3001430.OXA.36	GEN-VAN	0.161007	0	0.00191417
gb.AM850922...24.885.ARO.3002453.OKP.B.20	GEN-VAN	0.0410702	0.00164979	0.00301709
gb.AM051152...0.861.ARO.3002436.OKP.B.3	GEN-VAN	0.0392886	0	0.00191417
gb.AM051159...0.861.ARO.3002442.OKP.B.9	GEN-VAN	0.0572996	0	0.00191417
gb.AM051160...0.861.ARO.3002443.OKP.B.10	GEN-VAN	0.0576861	0	0.0114977
gb.AM283523.1...0.1152.ARO.3003862.ADC.18	GEN-VAN	0.0474043	0	0.0114977
gb.AJ252200...4493.5894.ARO.3003057.smeF	GEN-VAN	0.194021	0	0.000329121
gb.AJ272109...0.888.ARO.3000582.L1	GEN-VAN	0.10552	0	0.000329121
gb.AF173226...6913.8329.ARO.3003053.smeC	GEN-VAN	0.220945	0.00671016	0.00287065
gb.AF173226...1037.2441.ARO.3003067.smeS	GEN-VAN	0.244818	0.0051803	0.00287065
gb.AF173226...2558.3755.ARO.3003051.smeA	GEN-VAN	0.221754	0.00477827	0.00287065
gb.DQ075245...217.1078.ARO.3001006.TEM.143	GEN-VAN	0.645179	0.213241	0.00663295
gb.DQ279850...0.861.ARO.3001014.TEM.147	GEN-VAN	0.528312	0.110063	0.00393284
gb.AB700703...161.1022.ARO.3001057.TEM.198	GEN-VAN	0.808115	0.247012	0.00548094
gb.FJ405211...0.861.ARO.3000926.TEM.57	GEN-VAN	0.750545	0.221897	0.00224034
gb.GU550123...144.1005.ARO.3001041.TEM.176	GEN-VAN	0.802701	0.258757	0.0114048
gb.KC292503...4334.5195.ARO.3000904.TEM.34	GEN-VAN	0.778418	0.248527	0.00591812
gb.AM087454...208.1069.ARO.3001015.TEM.148	GEN-VAN	0.734747	0.237675	0.00877109
gb.HQ424460...1.805.ARO.3002646.APH.3...IIc	GEN-VAN	0.0187665	0	0.0114977
gb.KF526118...0.1146.ARO.3001842.ACT.21	GEN-VAN	0.304653	0.0614951	0.0191525
gb.AE005174.2...3397370.3397847.ARO.3000318.mphB	GEN-VAN	0.728218	0.238157	0.00182962
gb.JX259320...0.681.ARO.3002772.QnrB59	GEN-VAN	0.028762	0.0063285	0.0164663
gb.CP033631.1...3042328.3043189.ARO.3004847.LEN.51	GEN-VAN	0.146189	0.0367452	0.0446961
gb.AM850912...0.861.ARO.3002469.LEN.22	GEN-VAN	0.12897	0.0324611	0.0458678
gb.KP050492...0.861.ARO.3001392.TEM.215	GEN-VAN	0.675632	0.201223	0.00337729
gb.FJ919776...208.1069.ARO.3001034.TEM.168	GEN-VAN	0.407466	0.0687315	0.000267254
gb.HQ709169.1...0.861.ARO.3002479.LEN.25	GEN-VAN	0.0892117	0.0282286	0.0482889
gb.HE819404...0.1146.ARO.3002103.CMY.90	GEN-VAN	0.15834	0.00280489	0.00301709
gb.AL513383...161910.162771.ARO.3000873.TEM.1	GEN-VAN	0.69593	0.230692	0.00205316
gb.JN227084...308.1169.ARO.3001046.TEM.186	GEN-VAN	0.715705	0.231965	0.0106357
gb.AF516719...214.1075.ARO.3000967.TEM.104	GEN-VAN	0.871475	0.272127	0.0020878
gb.DQ105528...0.861.ARO.3001012.TEM.145	GEN-VAN	0.467806	0.116046	0.0127833
gb.FJ197316...0.861.ARO.3001032.TEM.166	GEN-VAN	0.733093	0.212802	0.00372284
gb.KC865667...183.1044.ARO.3001385.TEM.208	GEN-VAN	0.787226	0.223893	0.00376646
gb.AJ437107...208.1069.ARO.3000900.TEM.30	GEN-VAN	0.80372	0.280036	0.0327248
gb.KC818234...0.861.ARO.3001384.TEM.207	GEN-VAN	0.825868	0.255194	0.00730467
gb.AY307100...0.861.ARO.3000984.TEM.122	GEN-VAN	0.814051	0.225226	0.00351622
gb.AF188199...214.1075.ARO.3000936.TEM.70	GEN-VAN	0.83383	0.261892	0.00459966
gb.EU274580...214.1075.ARO.3001030.TEM.164	GEN-VAN	0.800347	0.207339	0.0026522
gb.KM114268...0.861.ARO.3003157.TEM.219	GEN-VAN	0.417821	0.112292	0.00245781
gb.AY956335...38.899.ARO.3001004.TEM.141	GEN-VAN	0.794435	0.22831	0.00145973
gb.AM849805...262.1123.ARO.3000886.TEM.15	GEN-VAN	0.661238	0.181784	0.00517242
gb.EF534736...213.1074.ARO.3001024.TEM.158	GEN-VAN	0.504544	0.130992	0.001572
gb.JF949915...0.754.ARO.3001052.TEM.192	GEN-VAN	0.64161	0.147798	0.00270806
gb.AF091113...450.1311.ARO.3000934.TEM.67	GEN-VAN	0.259049	0.0375788	0.000188111
gb.JQ034306...0.861.ARO.3001376.TEM.196	GEN-VAN	0.561303	0.174311	0.0120529
gb.GU371926...50304.51165.ARO.3000903.TEM.33	GEN-VAN	0.754238	0.260246	0.00869195
gb.AY027590...112.973.ARO.3000955.TEM.88	GEN-VAN	0.446812	0.110294	0.00623552
gb.Y10279...0.861.ARO.3000916.TEM.47	GEN-VAN	0.460868	0.115883	0.000995547
gb.DQ286729...0.861.ARO.3000924.TEM.55	GEN-VAN	0.74023	0.250874	0.00539273
gb.KM998962.1...0.861.ARO.3003158.TEM.220	GEN-VAN	0.73197	0.221858	0.00744071
gb.KF240808...0.861.ARO.3001386.TEM.209	GEN-VAN	0.808308	0.244381	0.0034106
gb.EU815939...0.861.ARO.3001029.TEM.163	GEN-VAN	0.790775	0.254833	0.0193364
gb.AM049399...0.861.ARO.3001007.TEM.144	GEN-VAN	0.643414	0.186147	0.00558741
gb.AY243512...208.1069.ARO.3000982.TEM.120	GEN-VAN	0.254832	0.0686643	0.00787056
gb.AF104442...193.1054.ARO.3000923.TEM.54	GEN-VAN	0.348436	0.0916627	0.00150576
gb.AF351241...89.950.ARO.3000957.TEM.90	GEN-VAN	0.516276	0.137471	0.00137389
gb.AY491682...0.861.ARO.3000996.TEM.132	GEN-VAN	0.66912	0.174199	0.00288213
gb.AF190692...208.1069.ARO.3000946.TEM.79	GEN-VAN	0.673805	0.19356	0.000919986
gb.JX310327...0.861.ARO.3001378.TEM.201	GEN-VAN	0.723283	0.229216	0.0143598
gb.HQ317449...0.861.ARO.3001373.TEM.182	GEN-VAN	0.592435	0.156617	0.00207032
gb.KF663615...0.858.ARO.3001390.TEM.213	GEN-VAN	0.259551	0.0231564	8.33398e-06
gb.KF944358...0.861.ARO.3001393.TEM.216	GEN-VAN	0.779793	0.234655	0.00678255
gb.U37195...75.936.ARO.3000898.TEM.28	GEN-VAN	0.610604	0.193361	0.00638648
gb.AY327540...0.858.ARO.3000986.TEM.124	GEN-VAN	0.464376	0.111304	0.000873567
gb.AF506748...38.899.ARO.3000971.TEM.108	GEN-VAN	0.450972	0.092838	0.00158481
gb.AY628175...210.1071.ARO.3000972.TEM.109	GEN-VAN	0.293605	0.0364151	0.00153349
gb.AY092401...0.861.ARO.3000963.TEM.96	GEN-VAN	0.322782	0.0496769	0.000305828
gb.AJ239002...0.861.ARO.3000935.TEM.68	GEN-VAN	0.467065	0.118151	0.0121924
gb.DQ679961...114.975.ARO.3001021.TEM.155	GEN-VAN	0.254249	0.0592026	0.00150576
gb.AY040093...68.929.ARO.3000965.TEM.102	GEN-VAN	0.412811	0.0750895	0.00469619
gb.AM941159...208.1069.ARO.3001022.TEM.156	GEN-VAN	0.36367	0.0750347	0.00127018
gb.AF427128...208.1069.ARO.3000949.TEM.82	GEN-VAN	0.415119	0.0773233	0.000714269
gb.X64523.1...476.1337.ARO.3000875.TEM.3	GEN-VAN	0.119299	0.0347806	0.00699826
gb.AY528425...0.861.ARO.3000997.TEM.133	GEN-VAN	0.280742	0.0238765	3.89294e-05
gb.FJ873740...0.858.ARO.3001035.TEM.169	GEN-VAN	0.453487	0.11485	0.00561695
gb.AF516720...214.1075.ARO.3000968.TEM.105	GEN-VAN	0.741747	0.217297	0.00111739
gb.JN254627...0.861.ARO.3001049.TEM.189	GEN-VAN	0.374075	0.0972509	0.00101926
gb.FR717535...0.861.ARO.3000910.TEM.40	GEN-VAN	0.561742	0.150946	0.00155521
gb.KC149518...0.861.ARO.3001369.TEM.153	GEN-VAN	0.186234	0.0134385	8.92285e-07
gb.AF157553...147.1008.ARO.3000938.TEM.72	GEN-VAN	0.114265	0.017927	0.000398081
gb.X54606...214.1075.ARO.3000874.TEM.2	GEN-VAN	0.252411	0.05693	0.000518116
gb.JX042489...141.1002.ARO.3000890.TEM.19	GEN-VAN	0.239536	0.0471785	0.000308268
gb.AY130282...0.764.ARO.3000980.TEM.117	GEN-VAN	0.503603	0.100679	0.00183986
gb.AY589495...181.1042.ARO.3000977.TEM.114	GEN-VAN	0.180452	0.023504	0.000172833
gb.M88143...367.1228.ARO.3000884.TEM.12	GEN-VAN	0.202458	0.0572964	0.00155187
gb.EF136377...0.861.ARO.3001026.TEM.160	GEN-VAN	0.199615	0.0542131	0.0302034
gb.Y10280...0.861.ARO.3000917.TEM.48	GEN-VAN	0.101583	0.0282876	0.000894142
gb.GQ152601...0.1152.ARO.3002185.MOX.6	GEN-VAN	0.141447	0	0.00191417
gb.GQ152602...0.1152.ARO.3002189.MOX.7	GEN-VAN	0.122579	0	0.000329121
gb.KX827604.1...0.795.ARO.3003115.OXA.427	GEN-VAN	0.0827333	0	0.0114977
gb.GQ152600...0.1152.ARO.3002188.MOX.5	GEN-VAN	0.0755026	0	0.0114977
gb.AJ276031.1...111.906.ARO.3004837.OXA.724	GEN-VAN	0.0465337	0	0.0114977
gb.JX173956...0.1152.ARO.3002190.MOX.8	GEN-VAN	0.0260791	0	0.0114977
gb.U10251...180.975.ARO.3001407.OXA.12	GEN-VAN	0.0224593	0	0.0114977
gb.KM087832...0.1146.ARO.3001849.ACT.29	GEN-VAN	0.0355315	0	0.00191417
gb.AM051151...0.861.ARO.3002435.OKP.B.2	GEN-VAN	0.137673	0	5.73724e-05
gb.KP836350.1...0.1146.ARO.3003655.ACT.38	GEN-VAN	0.0360258	0.0179085	0.0164663
gb.AJ276453...4619.5768.ARO.3002183.MOX.2	GEN-VAN	0.0224706	0	0.0114977
gb.JN848330...0.1146.ARO.3001832.ACT.10	GEN-VAN	0.0170779	0	0.00191417
gb.MG267386.1...23609.25229.ARO.3004517.MCR.7.1	GEN-VAN	0.0294271	0	0.00191417
gb.U46859.1...24294.25527.ARO.3003048.rosA	GEN-VAN	0.106925	0.0249333	9.14656e-05
gb.D16251.1...1625.2531.ARO.3000316.mphA	GEN-VAN	0.535951	0.00503035	9.81182e-05
gb.AF347054...208.1069.ARO.3000947.TEM.80	GEN-VAN	0.343043	0.038691	5.63556e-05
gb.X57972...339.1200.ARO.3000878.TEM.6	GEN-VAN	0.31895	0.0299917	3.48615e-05
gb.AF535127...208.1069.ARO.3000978.TEM.115	GEN-VAN	0.341944	0.0727412	0.00214641
gb.AJ866988...0.861.ARO.3000994.TEM.130	GEN-VAN	0.244278	0.0253097	0.000142588
gb.AY130285...0.785.ARO.3000981.TEM.118	GEN-VAN	0.111944	0.0308824	0.00638973
gb.DQ072853...0.861.ARO.3001003.TEM.139	GEN-VAN	0.19212	0.0306985	0.000678333
gb.NG_050256.1...100.961.ARO.3000896.TEM.26	GEN-VAN	0.252637	0.0616806	0.00641908
gb.JN211012...213.1074.ARO.3001048.TEM.188	GEN-VAN	0.231854	0.0523757	0.00130592
gb.FR848831...0.861.ARO.3001375.TEM.184	GEN-VAN	0.18109	0.0257612	0.00439556
gb.FJ807656...0.861.ARO.3001020.TEM.154	GEN-VAN	0.364792	0.0575295	0.000517979
gb.U95363...0.861.ARO.3000912.TEM.43	GEN-VAN	0.381093	0.0828149	0.000819299
gb.AF062386...30.862.ARO.3000928.TEM.59	GEN-VAN	0.156459	0.030867	0.000468846
gb.JX050178...0.853.ARO.3001058.TEM.199	GEN-VAN	0.156751	0.0236331	0.000269279
gb.Y17581...78.936.ARO.3000891.TEM.20	GEN-VAN	0.0852014	0.00622265	0.00011184
gb.DQ834728...205.1066.ARO.3001019.TEM.152	GEN-VAN	0.0932336	0.00699033	0.000119984
gb.AB049569...0.861.ARO.3000958.TEM.91	GEN-VAN	0.211751	0.0205475	1.34717e-05
gb.AY874537...177.1038.ARO.3000883.TEM.11	GEN-VAN	0.185055	0.0433696	0.00587611
gb.X65254...175.1036.ARO.3000887.TEM.16	GEN-VAN	0.120798	0.0170388	0.0001165
gb.JN416112...0.861.ARO.3001050.TEM.190	GEN-VAN	0.105053	0.00938162	1.91069e-05
gb.EF136376...0.861.ARO.3001025.TEM.159	GEN-VAN	0.205644	0.00716529	7.08962e-07
gb.AY589493...166.1027.ARO.3000975.TEM.112	GEN-VAN	0.318561	0.031124	9.71348e-06
gb.AJ012256...208.1069.ARO.3000939.TEM.73	GEN-VAN	0.41911	0.0894202	0.00219787
gb.AY072920...0.861.ARO.3000973.TEM.110	GEN-VAN	0.134925	0.0396393	0.0301436
gb.JN935135...0.861.ARO.3001053.TEM.193	GEN-VAN	0.0408305	0.00385232	0.00309284
gb.AJ635420...0.789.ARO.3002445.OKP.B.12	GEN-VAN	0.0310505	0	0.00191417
gb.AY825330...0.861.ARO.3002446.OKP.B.13	GEN-VAN	0.0422201	0.00162036	0.0153517
gb.AM051147...0.861.ARO.3002425.OKP.A.8	GEN-VAN	0.0169114	0	0.0114977
gb.AY327539...0.858.ARO.3000985.TEM.123	GEN-VAN	0.161264	0.0240976	0.00068955
gb.AY271267...0.861.ARO.3000983.TEM.121	GEN-VAN	0.1123	0.0273769	0.00947754
gb.AF203816...210.1071.ARO.3000937.TEM.71	GEN-VAN	0.172696	0.0520858	0.0124454
gb.AM286274...0.861.ARO.3001001.TEM.137	GEN-VAN	0.185701	0.040372	0.017701
gb.LK391770.1...19707.20568.ARO.3000876.TEM.4	GEN-VAN	0.0420648	0.0164811	0.0385441
gb.X98047...0.844.ARO.3000911.TEM.42	GEN-VAN	0.139263	0.0218807	0.00225693
gb.AJ746225...0.861.ARO.3000993.TEM.129	GEN-VAN	0.180954	0.0296352	0.00255244
gb.X65252...175.1036.ARO.3000880.TEM.8	GEN-VAN	0.184726	0.0122772	1.99816e-05
gb.AY436361...131.992.ARO.3000995.TEM.131	GEN-VAN	0.0431168	0.00356302	0.00309284
gb.AJ277415...0.861.ARO.3000953.TEM.86	GEN-VAN	0.080308	0.0218894	0.00974577
gb.AF427130...208.1069.ARO.3000951.TEM.84	GEN-VAN	0.133203	0.0256041	0.00010162
gb.AF427129...208.1069.ARO.3000950.TEM.83	GEN-VAN	0.115161	0.0172237	0.000484292
gb.KY432484.1...0.861.ARO.3001051.TEM.191	GEN-VAN	0.213014	0.0534321	0.00662144
gb.X65253...175.1036.ARO.3000894.TEM.24	GEN-VAN	0.139844	0.027715	0.00534554
gb.AY574271...0.861.ARO.3000998.TEM.134	GEN-VAN	0.118802	0.0168985	0.000514764
gb.AF250872...0.861.ARO.3000954.TEM.87	GEN-VAN	0.0721439	0.00385232	0.000555255
gb.JN935137...0.861.ARO.3001055.TEM.195	GEN-VAN	0.0278135	0.00402688	0.0164663
gb.AF527798.1...0.785.ARO.3000879.TEM.7	GEN-VAN	0.152201	0.0176173	5.39374e-05
gb.AY853593...214.1075.ARO.3001002.TEM.138	GEN-VAN	0.0625436	0.0136249	0.0361777
gb.FN652295...0.861.ARO.3001042.TEM.177	GEN-VAN	0.0228305	0.0131875	0.0404041
gb.AF495873...0.861.ARO.3000964.TEM.101	GEN-VAN	0.110461	0.0110172	0.00045551
gb.Y17582...0.858.ARO.3000892.TEM.21	GEN-VAN	0.0603885	0.0100927	0.000131714
gb.DQ388882...0.861.ARO.3001005.TEM.142	GEN-VAN	0.0596214	0.0149853	0.0379405
gb.KC900516...0.858.ARO.3001382.TEM.205	GEN-VAN	0.0494888	0.00380874	0.000584698
gb.AF190693...208.1069.ARO.3000944.TEM.78	GEN-VAN	0.0984569	0	1.76041e-06
gb.AJ277414...0.861.ARO.3000952.TEM.85	GEN-VAN	0.107128	0.0318765	0.00310891
gb.AY628176...75.936.ARO.3000987.TEM.125	GEN-VAN	0.0650168	0	1.76041e-06
gb.Y17583...213.1071.ARO.3000893.TEM.22	GEN-VAN	0.0558663	0	0.000329121
gb.AY039040...188.1022.ARO.3000956.TEM.89	GEN-VAN	0.051946	0.00356302	0.00301709
gb.X95401...208.1069.ARO.3000914.TEM.45	GEN-VAN	0.10631	0.0267946	0.0147706
gb.X97254...153.1011.ARO.3001043.TEM.178	GEN-VAN	0.0386588	0.00300664	0.0160871
gb.AF332513...103.964.ARO.3000931.TEM.63	GEN-VAN	0.0601956	0.0119277	0.0367574
gb.AY589494...193.1054.ARO.3000976.TEM.113	GEN-VAN	0.00995248	0	0.0114977
gb.DQ834729...205.1066.ARO.3001018.TEM.151	GEN-VAN	0.092079	0.0136156	0.000494257
gb.AF047171...135.996.ARO.3000929.TEM.60	GEN-VAN	0.0166336	0	0.00191417
gb.AM850918...24.885.ARO.3002438.OKP.B.5	GEN-VAN	0.143175	0	0.000329121
gb.AM051156...0.861.ARO.3002440.OKP.B.7	GEN-VAN	0.0704099	0	0.0114977
gb.AM051161...0.861.ARO.3002444.OKP.B.11	GEN-VAN	0.06602	0	0.00191417
gb.LAPJ01000014.1...36822.37245.ARO.3004113.FosA7	GEN-VAN	0.138065	0	0.00191417
gb.JQ733578...1007.2153.ARO.3002094.CMY.81	GEN-VAN	0.0625387	0.0103642	0.00964619
gb.AJ318094...0.861.ARO.3000961.TEM.94	GEN-VAN	0.0677454	0.013445	0.00947756
gb.KM087836...0.1146.ARO.3002124.CMY.113	GEN-VAN	0.200833	0.0224462	0.021532
gb.AF143804...0.861.ARO.3000959.TEM.92	GEN-VAN	0.0579051	0.00716529	0.0130616
gb.JN173057...2306.2951.ARO.3002750.QnrB35	GEN-VAN	0.115893	0	0.00191417
gb.AY138986...0.789.ARO.3002604.aadA4	GEN-VAN	0.0178172	0	0.0114977
gb.HM246246...211.1069.ARO.3001047.TEM.187	GEN-VAN	0.053333	0.00380874	0.000584698
gb.AF162694...3007.5104.ARO.3002970.vanTC	GEN-VAN	0.109773	0	0.0114977
gb.AF162694...5877.6963.ARO.3002933.vanSC	GEN-VAN	0.0679004	0	0.0114977
gb.AF162694...1410.2442.ARO.3000368.vanC	GEN-VAN	0.0739537	0	0.0114977
gb.AF162694...5192.5888.ARO.3002922.vanRC	GEN-VAN	0.0657223	0	0.0114977
gb.AF162694...2438.3011.ARO.3002966.vanXYC	GEN-VAN	0.0424	0	0.0114977
gb.AB467372.1...284.1571.ARO.3003954.efmA	TIM	0.882814	0.260123	0.0460487
gb.EU370913.1...47850.51003.ARO.3003923.oqxB	TIM	7.91536	5.01976	7.70378e-05
gb.EU370913.1...46651.47827.ARO.3003922.oqxA	TIM	5.14961	3.26436	0.00583881
gb.ACWO01000051.1...22092.23265.ARO.3004588.Klebsiella	TIM	6.17954	3.51572	0.000118086
gb.AJ011502.1...300.1425.ARO.3004122.Klebsiella	TIM	5.15947	3.07089	0.00331659
gb.AJ318073.1...793.1990.ARO.3004041.Klebsiella	TIM	6.08752	3.23842	6.67052e-05
gb.L11616...1569.4710.ARO.3000378.MexB	TIM	3.62563	2.36847	0.00611326
gb.AE004091.2...3982020.3984009.ARO.3002985.arnA	TIM	2.56985	0.962779	0.000449165
gb.AE004091.2...2850882.2854014.ARO.3004074.MuxB	TIM	2.21724	1.03398	0.00135995
gb.U36911.1...1429.2290.ARO.3000979.TEM.116	TIM	0.183368	0.0397696	0.0358685
gb.AJ252200...1278.4401.ARO.3003056.smeE	TIM	2.60045	1.41136	0.00661888
gb.AB008454...153.1290.ARO.3002493.SRT.1	TIM	0.257943	0.0953255	0.0156195
gb.AFRQ01000061.1...23986.27124.ARO.3004144.AxyY	TIM	0.465767	0.170163	0.0220277
gb.U00096.3...4567286.4568519.ARO.3001214.mdtM	TIM	1.56647	0.799055	0.0344828
gb.AP006725.1...2483889.2484252.ARO.3004580.Klebsiella	TIM	2.44743	1.28405	0.00612465
gb.KU254579.1...59421.59841.ARO.3004111.FosA6	TIM	2.32386	0.987278	9.67613e-05
gb.KP143090.1...1199.1619.ARO.3003209.FosA5	TIM	3.98269	1.25678	4.09679e-07
gb.AP006725.1...2484238.2484568.ARO.3004583.Klebsiella	TIM	3.29632	1.20063	8.51611e-06
gb.JN714478...1034.2180.ARO.3002079.CMY.66	TIM	0.822586	0.0330816	0.000524855
gb.AF299299...0.861.ARO.3001086.SHV.28	TIM	0.219565	0.0334148	0.030607
gb.AM850917...17.878.ARO.3002439.OKP.B.6	TIM	1.73731	0	3.74962e-23
gb.AM051153...0.861.ARO.3002437.OKP.B.4	TIM	1.84337	0	3.74962e-23
gb.AM051157...0.861.ARO.3002441.OKP.B.8	TIM	1.78977	0	3.74962e-23
gb.AJ635402...0.861.ARO.3002434.OKP.B.1	TIM	2.04243	0	3.74962e-23
gb.AM850919...24.885.ARO.3002450.OKP.B.17	TIM	2.30536	0	3.74962e-23
gb.AM850920...40.901.ARO.3002451.OKP.B.18	TIM	0.562276	0	9.22229e-16
gb.AM850922...24.885.ARO.3002453.OKP.B.20	TIM	0.604516	0.00164979	6.22967e-16
gb.AM051152...0.861.ARO.3002436.OKP.B.3	TIM	1.33437	0	3.74962e-23
gb.AM051159...0.861.ARO.3002442.OKP.B.9	TIM	0.954996	0	1.13528e-20
gb.AM051160...0.861.ARO.3002443.OKP.B.10	TIM	0.567608	0	2.49072e-13
gb.AJ252200...4493.5894.ARO.3003057.smeF	TIM	0.0806795	0	0.00122634
gb.AF173226...6913.8329.ARO.3003053.smeC	TIM	0.0561895	0.00671016	0.0392331
gb.AF173226...1037.2441.ARO.3003067.smeS	TIM	0.0735569	0.0051803	0.037201
gb.AE005174.2...3397370.3397847.ARO.3000318.mphB	TIM	0.745555	0.238157	0.032724
gb.AF467948...0.861.ARO.3001095.SHV.37	TIM	0.195484	0.0303749	0.0222235
gb.DQ193536...0.861.ARO.3001141.SHV.89	TIM	0.304033	0.055072	0.0245481
gb.KJ207202...548.1694.ARO.3002098.CMY.85	TIM	0.0983119	0.0247331	0.000135121
gb.AM176554...30.891.ARO.3001133.SHV.79	TIM	0.467807	0.0701819	0.0121887
gb.AF226622...54.915.ARO.3001073.SHV.14	TIM	0.451774	0.0371823	0.0437836
gb.DQ836922...0.861.ARO.3001144.SHV.92	TIM	0.235661	0.0401321	0.042875
gb.AB372881...8.869.ARO.3001160.SHV.111	TIM	0.634942	0.0878142	0.0304683
gb.JN051143...0.861.ARO.3001182.SHV.140	TIM	0.545484	0.0257805	0.0125207
gb.EF373970...0.861.ARO.3001146.SHV.94	TIM	0.43836	0.0655864	0.0352769
gb.AM051143...0.861.ARO.3002422.OKP.A.5	TIM	0.0431479	0	4.37884e-06
gb.JX121117...0.858.ARO.3001189.SHV.150	TIM	0.574608	0.102975	0.0411439
gb.M11587.1...879.1533.ARO.3004657.catA4	TIM	0.176882	0.006056	0.037201
gb.AB733453...3.849.ARO.3001204.SHV.167	TIM	0.11588	0.00958181	0.0108157
gb.JX121126...0.858.ARO.3001198.SHV.159	TIM	0.227943	0.0683505	0.0303431
gb.AM941846...0.900.ARO.3001338.SHV.100	TIM	0.218946	0.0404439	0.0485719
gb.HE819404...0.1146.ARO.3002103.CMY.90	TIM	0.0769193	0.00280489	0.000344354
gb.JX121120...0.858.ARO.3001192.SHV.153	TIM	0.456592	0.106049	0.0488039
gb.HQ845196...0.861.ARO.3001109.SHV.52	TIM	0.259886	0.0375025	0.0211385
gb.HQ661362...71.932.ARO.3001168.SHV.121	TIM	0.290381	0.0741434	0.0404371
gb.Z49084...311.1184.ARO.3002402.OXY.2.7	TIM	0.927739	0.217251	0.0346425
gb.AY077488...161.1031.ARO.3002398.OXY.2.3	TIM	0.942614	0.224065	0.0197166
gb.Y17714...146.1016.ARO.3002399.OXY.2.4	TIM	0.952909	0.224635	0.0197166
gb.FJ785625...131.1001.ARO.3002404.OXY.2.9	TIM	0.957827	0.211857	0.0120904
gb.AY077485...183.1056.ARO.3002401.OXY.2.6	TIM	0.91376	0.206411	0.0255242
gb.AF473577...0.873.ARO.3002397.OXY.2.2	TIM	0.628918	0.132255	0.0240723
gb.AJ871866...0.873.ARO.3002396.OXY.2.1	TIM	0.755999	0.156665	0.000215894
gb.AY055205...181.1054.ARO.3002403.OXY.2.8	TIM	0.557106	0.106487	0.00882256
gb.MK161457.1...0.861.ARO.3004841.LEN.38	TIM	0.0174668	0	0.00122634
gb.FJ785626...131.1004.ARO.3002405.OXY.2.10	TIM	0.551617	0.102257	0.00527984
gb.AJ746227...94.967.ARO.3002400.OXY.2.5	TIM	0.302662	0.0523126	0.00327198
gb.AM051151...0.861.ARO.3002435.OKP.B.2	TIM	1.51965	0	3.74962e-23
gb.D16251.1...1625.2531.ARO.3000316.mphA	TIM	1.29818	0.00503035	9.3e-09
gb.Y11069...0.780.ARO.3001065.SHV.6	TIM	0.373314	0.102101	0.0421852
gb.FJ666072...0.1194.ARO.3002508.PDC.9	TIM	0.0511344	0.00169695	0.037201
gb.KR057748.1...0.1116.ARO.3004342.PDC.79	TIM	0.101695	0.00169695	0.037201
gb.AJ635420...0.789.ARO.3002445.OKP.B.12	TIM	0.130784	0	4.37884e-06
gb.AY825330...0.861.ARO.3002446.OKP.B.13	TIM	0.386589	0.00162036	4.08482e-11
gb.AM051147...0.861.ARO.3002425.OKP.A.8	TIM	0.0818706	0	4.37884e-06
gb.AM850915...19.880.ARO.3002428.OKP.A.11	TIM	0.00732673	0.00164979	0.0392331
gb.KM087846...0.1146.ARO.3002125.CMY.114	TIM	0.0999283	0.0390201	0.00903411
gb.AE004091.2...4165718.4165880.ARO.3004056.ArmR	TIM	0.0511344	0.00412524	0.037201
gb.KR057742.1...0.1116.ARO.3004336.PDC.73	TIM	0.160501	0.00412524	0.037201
gb.FJ666066...0.1194.ARO.3002500.PDC.3	TIM	0.101695	0.00412524	0.037201
gb.KR057752.1...0.1116.ARO.3004346.PDC.83	TIM	0.0511344	0.00412524	0.037201
gb.JQ341060.1...881.1742.ARO.3001344.SHV.143	TIM	0.523886	0.123874	0.0334028
gb.LLNM01000004.1...97677.98466.ARO.3003642.OXA.485	TIM	0.131129	0.00173247	0.037201
gb.FJ666069...0.1194.ARO.3002505.PDC.6	TIM	0.0807567	0.00173247	0.037201
gb.FJ666065...0.1194.ARO.3002497.PDC.1	TIM	0.101695	0.00173247	0.037201
gb.JF780936...63.1209.ARO.3002078.CMY.65	TIM	0.192805	0.0443286	0.0400826
gb.KM087840...0.1146.ARO.3002127.CMY.116	TIM	0.186214	0.0505708	0.00358807
gb.AF547625...0.861.ARO.3001103.SHV.45	TIM	0.31479	0.0320305	9.60035e-05
gb.FJ194944...46.907.ARO.3001154.SHV.105	TIM	0.321561	0.0399875	0.00160801
gb.HQ661363...71.932.ARO.3001181.SHV.137	TIM	0.302329	0.0592067	0.00840759
gb.KR057743.1...0.1116.ARO.3004337.PDC.74	TIM	0.101695	0	0.00122634
gb.FJ666068...0.1194.ARO.3002502.PDC.5	TIM	0.0807567	0	0.00122634
gb.HM560971.1...119071.119269.ARO.3004468.CrpP	TIM	0.117903	0	0.00122634
gb.FJ666067...0.1194.ARO.3002501.PDC.4	TIM	0.101695	0	0.00122634
gb.KR057747.1...0.1116.ARO.3004341.PDC.78	TIM	0.0807567	0	0.00122634
gb.KR057746.1...0.1116.ARO.3004340.PDC.77	TIM	0.101695	0	0.00122634
gb.FJ666073...0.1194.ARO.3002509.PDC.10	TIM	0.131129	0	0.00122634
gb.FJ666064...0.1194.ARO.3002498.PDC.2	TIM	0.0807567	0	0.00122634
gb.FJ666070...0.1194.ARO.3002506.PDC.7	TIM	0.101695	0	0.00122634
gb.KR057754.1...0.1116.ARO.3004348.PDC.85	TIM	0.0511344	0	0.00122634
gb.JX124390.1...0.861.ARO.3002474.LEN.26	TIM	0.0174668	0.00162036	0.037201
gb.KR057761.1...0.1110.ARO.3004355.PDC.92	TIM	0.0807567	0	0.00122634
gb.KR057751.1...0.1116.ARO.3004345.PDC.82	TIM	0.0511344	0	0.00122634
gb.KR057756.1...0.1116.ARO.3004350.PDC.87	TIM	0.101695	0	0.00122634
gb.AM850918...24.885.ARO.3002438.OKP.B.5	TIM	1.35103	0	3.74962e-23
gb.AM051156...0.861.ARO.3002440.OKP.B.7	TIM	1.22944	0	3.74962e-23
gb.JQ733576...1027.2173.ARO.3002092.CMY.79	TIM	0.206032	0.0359527	0.00322504
gb.AM051161...0.861.ARO.3002444.OKP.B.11	TIM	0.399356	0	9.22229e-16
gb.S82452...120.978.ARO.3001068.SHV.9	TIM	0.211382	0.0346307	0.0121744
gb.LAPJ01000014.1...36822.37245.ARO.3004113.FosA7	TIM	0.408704	0	4.37884e-06
gb.JQ733578...1007.2153.ARO.3002094.CMY.81	TIM	0.167567	0.0103642	0.000246574
gb.KM087844...0.1146.ARO.3002128.CMY.117	TIM	0.114825	0.0115371	0.0112541
gb.AM850921...24.885.ARO.3002452.OKP.B.19	TIM	0.29652	0	2.49072e-13
gb.AM051148...0.861.ARO.3002426.OKP.A.9	TIM	0.0762558	0	4.37884e-06
gb.AJ635401...0.861.ARO.3002418.OKP.A.1	TIM	0.0200664	0	0.00122634
gb.MK161460.1...0.861.ARO.3004846.LEN.43	TIM	0.00732673	0	0.00122634
gb.FJ755841...0.846.ARO.3002432.OKP.A.15	TIM	0.00732673	0	0.00122634
gb.AM051140...0.861.ARO.3002420.OKP.A.3	TIM	0.131329	0	6.53848e-11
gb.KR057760.1...0.1104.ARO.3004354.PDC.91	TIM	0.0511344	0	0.00122634
gb.KM087836...0.1146.ARO.3002124.CMY.113	TIM	0.599201	0.0224462	1.75633e-05
gb.KP981366.1...0.1146.ARO.3004778.CMY.135	TIM	0.170865	0.0366922	0.000147022
gb.AM051144...0.861.ARO.3002423.OKP.A.6	TIM	0.0457742	0	0.00122634
gb.MK161462.1...0.861.ARO.3004845.LEN.42	TIM	0.0174668	0	0.00122634
gb.JQ733579...1027.2173.ARO.3002097.CMY.84	TIM	0.166335	0.0173038	0.000300386
gb.JN173057...2306.2951.ARO.3002750.QnrB35	TIM	0.533495	0	1.68688e-08
gb.AM850916...18.879.ARO.3002429.OKP.A.12	TIM	0.138676	0	4.37884e-06
gb.AF117745...0.780.ARO.3001079.SHV.21	TIM	0.0474762	0.0224341	0.0343777
gb.AM051142...0.861.ARO.3002421.OKP.A.4	TIM	0.0174668	0	0.00122634
gb.KC999080...379.1192.ARO.3002359.NDM.9	TIM	0.0620253	0	0.00122634
gb.AY157676...0.876.ARO.3001888.CTX.M.26	TIM	0.0107923	0	0.00122634
gb.HQ172108...0.645.ARO.3002740.QnrB25	TIM	0.0186571	0	0.00122634
gb.AB566411...0.1545.ARO.3003046.qacA	AMP-MEM	3.70995	2.03841	0.0497304
gb.AE015929.1...1128933.1129419.ARO.3002865.dfrC	AMP-MEM	2.94595	0.944697	0.000245251
gb.AY566250...391.1555.ARO.3000391.norA	AMP-MEM	3.12411	1.09255	0.000682464
gb.KC243783...0.2007.ARO.3000617.mecA	AMP-MEM	3.65628	1.33161	0.000302361
gb.CP000703.1...40848.42606.ARO.3000215.mecR1	AMP-MEM	2.73151	0.806433	0.000312414
gb.CP000732.1...9682.10528.ARO.3000621.PC1	AMP-MEM	2.63591	0.934245	0.00506995
gb.BA000018.3...735416.735860.ARO.3000815.mgrA	AMP-MEM	1.83773	0.717033	0.00807583
gb.GU565967.1...24979.26419.ARO.3002597.AAC.6...Ie.APH.2....Ia	AMP-MEM	1.73655	0.383594	0.00108055
gb.GQ900432.1...26737.27499.ARO.3003905.ANT.4...Ib	AMP-MEM	1.80071	0.397294	0.00526549
gb.M12730...779.1514.ARO.3000250.ErmC	AMP-MEM	1.98113	0.576073	2.33289e-05
gb.L09756...0.1926.ARO.3000192.tetS	AMP-MEM	0.681326	0.0925384	0.0101102
gb.Y17584...0.858.ARO.3000899.TEM.29	AMP-MEM	0.581888	0.125696	0.000436958
gb.AY628199...203.1064.ARO.3000988.TEM.126	AMP-MEM	0.719373	0.231493	0.000861184
gb.BA000018.3...48893.49265.ARO.3000124.mecI	AMP-MEM	0.718235	0.0561422	2.46912e-05
gb.V00622...243.903.ARO.3002683.catI	AMP-MEM	0.492878	0.169993	0.0271643
gb.U36911.1...1429.2290.ARO.3000979.TEM.116	AMP-MEM	0.553578	0.0397696	3.18689e-07
gb.DQ909059...0.861.ARO.3001023.TEM.157	AMP-MEM	0.373872	0.0457077	0.000613556
gb.GQ149347...5269.6130.ARO.3001037.TEM.171	AMP-MEM	0.696472	0.149889	6.03635e-05
gb.AJ318093...0.861.ARO.3000960.TEM.93	AMP-MEM	0.310575	0.00997246	1.8483e-08
gb.AM183304...208.1069.ARO.3001017.TEM.150	AMP-MEM	0.624528	0.111036	0.000464871
gb.Y13612...0.861.ARO.3000921.TEM.52	AMP-MEM	0.241566	0.00315866	1.3674e-06
gb.EF468463...66.927.ARO.3001028.TEM.162	AMP-MEM	0.303621	0.0245289	2.82846e-06
gb.HQ877606...0.861.ARO.3001056.TEM.197	AMP-MEM	0.283793	0.0172605	2.63747e-06
gb.DQ105529...0.861.ARO.3001013.TEM.146	AMP-MEM	0.334099	0.0956691	0.00466836
gb.AF427127...208.1069.ARO.3000948.TEM.81	AMP-MEM	0.604857	0.154325	0.000381869
gb.HQ529916...110.971.ARO.3001045.TEM.183	AMP-MEM	0.588789	0.119154	5.0777e-05
gb.HG934763...0.861.ARO.3001394.TEM.217	AMP-MEM	0.853462	0.249344	0.00437926
gb.AF078527...3769.4303.ARO.3000230.ANT.2....Ia	AMP-MEM	0.174407	0.0217118	0.00282251
gb.AB008454...153.1290.ARO.3002493.SRT.1	AMP-MEM	0.60217	0.0953255	0.0131186
gb.HQ322613...0.1146.ARO.3002067.CMY.56	AMP-MEM	0.00671487	0	0.00830347
gb.AJ252200...81.1266.ARO.3003055.smeD	AMP-MEM	0.00671487	0	0.00830347
gb.BX571857.1...52819.53458.ARO.3003733.fusC	AMP-MEM	0.250218	0.00409767	0.00418641
gb.AF104441...193.1054.ARO.3000922.TEM.53	AMP-MEM	0.244159	0.04851	0.000802225
gb.AF137361...63.852.ARO.3002605.aadA5	AMP-MEM	0.687032	0.00503035	6.80859e-11
gb.EU022314.1...0.861.ARO.3004623.AAC.3..IId	AMP-MEM	0.494831	0.0188311	4.49193e-05
gb.BX571965.1...2147817.2150949.ARO.3002983.amrB	AMP-MEM	0.266977	0.0604341	0.00229161
gb.M95287.4...2455.3283.ARO.3001397.OXA.2	AMP-MEM	0.239343	0.0101677	0.000137138
gb.FJ617207...0.828.ARO.3001800.OXA.226	AMP-MEM	0.0452654	0.00191318	0.00418641
gb.AY368237...0.861.ARO.3000990.TEM.128	AMP-MEM	0.754098	0.208734	0.00337555
gb.AJ634602.1...7839.8700.ARO.3000999.TEM.135	AMP-MEM	0.682551	0.241309	0.0205917
gb.KC783461...0.861.ARO.3001383.TEM.206	AMP-MEM	0.844286	0.26137	0.0023593
gb.AY101764...206.1067.ARO.3000970.TEM.107	AMP-MEM	0.340206	0.0871123	0.0161324
gb.AY368236...0.861.ARO.3000989.TEM.127	AMP-MEM	0.73715	0.20357	0.0156227
gb.JF795538...0.861.ARO.3001374.TEM.185	AMP-MEM	0.366917	0.0442321	0.000270691
gb.KP050491...0.861.ARO.3001391.TEM.214	AMP-MEM	0.827403	0.255304	0.00165847
gb.AJ308558...181.1042.ARO.3000962.TEM.95	AMP-MEM	0.730221	0.210106	0.0156227
gb.AY101578...214.1075.ARO.3000969.TEM.106	AMP-MEM	0.525528	0.164483	0.00423995
gb.AF093512...197.1058.ARO.3000882.TEM.10	AMP-MEM	0.638626	0.187911	0.00397449
gb.AF190694...208.1069.ARO.3000942.TEM.76	AMP-MEM	0.756136	0.222594	0.00431051
gb.AY826417...0.861.ARO.3001000.TEM.136	AMP-MEM	0.540431	0.0934501	0.00161841
gb.AF315351...672.1500.ARO.3001426.OXA.32	AMP-MEM	0.0430048	0.00726132	0.02397
gb.AF350424...0.771.ARO.3001428.OXA.34	AMP-MEM	0.0482943	0.00191318	0.00418641
gb.KJ865754...0.828.ARO.3001606.OXA.415	AMP-MEM	0.0583867	0.00191318	0.00418641
gb.JF795487...0.828.ARO.3001487.OXA.210	AMP-MEM	0.0331064	0.00191318	0.00438308
gb.EF552405...12.840.ARO.3001802.OXA.141	AMP-MEM	0.0271623	0.00191318	0.00438308
gb.U63835...127.955.ARO.3001410.OXA.15	AMP-MEM	0.0486957	0.00191318	0.000144331
gb.GQ202693...1171.1999.ARO.3001799.OXA.161	AMP-MEM	0.0688564	0	4.11794e-06
gb.AM850917...17.878.ARO.3002439.OKP.B.6	AMP-MEM	0.0389939	0	0.00830347
gb.AM051153...0.861.ARO.3002437.OKP.B.4	AMP-MEM	0.0350175	0	0.00830347
gb.AM051157...0.861.ARO.3002441.OKP.B.8	AMP-MEM	0.0206281	0	0.00830347
gb.AJ635402...0.861.ARO.3002434.OKP.B.1	AMP-MEM	0.0146841	0	0.00830347
gb.AM850919...24.885.ARO.3002450.OKP.B.17	AMP-MEM	0.0146841	0	0.00830347
gb.AF300985...0.739.ARO.3001430.OXA.36	AMP-MEM	0.0182001	0	0.000177219
gb.AM850920...40.901.ARO.3002451.OKP.B.18	AMP-MEM	0.00790033	0	0.00830347
gb.AM051152...0.861.ARO.3002436.OKP.B.3	AMP-MEM	0.00790033	0	0.00830347
gb.AM051159...0.861.ARO.3002442.OKP.B.9	AMP-MEM	0.00790033	0	0.00830347
gb.AM051160...0.861.ARO.3002443.OKP.B.10	AMP-MEM	0.00790033	0	0.00830347
gb.DQ075245...217.1078.ARO.3001006.TEM.143	AMP-MEM	0.611354	0.213241	0.0488223
gb.DQ279850...0.861.ARO.3001014.TEM.147	AMP-MEM	0.471564	0.110063	0.0242045
gb.AB700703...161.1022.ARO.3001057.TEM.198	AMP-MEM	0.847822	0.247012	0.000786531
gb.FJ405211...0.861.ARO.3000926.TEM.57	AMP-MEM	0.670215	0.221897	0.0146798
gb.GU550123...144.1005.ARO.3001041.TEM.176	AMP-MEM	0.792872	0.258757	0.0225436
gb.KC292503...4334.5195.ARO.3000904.TEM.34	AMP-MEM	0.791213	0.248527	0.00366391
gb.AM087454...208.1069.ARO.3001015.TEM.148	AMP-MEM	0.719664	0.237675	0.00545186
gb.AF038993...0.1197.ARO.3000177.tet.J.	AMP-MEM	0.49511	0.0191328	0.00105243
gb.M11587.1...879.1533.ARO.3004657.catA4	AMP-MEM	0.393506	0.006056	0.000130284
gb.KP050492...0.861.ARO.3001392.TEM.215	AMP-MEM	0.750243	0.201223	0.0154046
gb.FJ919776...208.1069.ARO.3001034.TEM.168	AMP-MEM	0.486393	0.0687315	0.000164802
gb.AJ871869...0.873.ARO.3002411.OXY.5.1	AMP-MEM	0.492297	0.163685	0.00646228
gb.AL513383...161910.162771.ARO.3000873.TEM.1	AMP-MEM	0.753689	0.230692	0.00844088
gb.JN227084...308.1169.ARO.3001046.TEM.186	AMP-MEM	0.699696	0.231965	0.0247122
gb.AF516719...214.1075.ARO.3000967.TEM.104	AMP-MEM	0.866168	0.272127	0.00669107
gb.DQ105528...0.861.ARO.3001012.TEM.145	AMP-MEM	0.422722	0.116046	0.00336116
gb.FJ197316...0.861.ARO.3001032.TEM.166	AMP-MEM	0.754653	0.212802	0.00857328
gb.KC865667...183.1044.ARO.3001385.TEM.208	AMP-MEM	0.751384	0.223893	0.00630171
gb.AJ437107...208.1069.ARO.3000900.TEM.30	AMP-MEM	0.813253	0.280036	0.00606064
gb.KC818234...0.861.ARO.3001384.TEM.207	AMP-MEM	0.778362	0.255194	0.0174672
gb.AY307100...0.861.ARO.3000984.TEM.122	AMP-MEM	0.861801	0.225226	0.00260141
gb.AF188199...214.1075.ARO.3000936.TEM.70	AMP-MEM	0.838089	0.261892	0.00699712
gb.EU274580...214.1075.ARO.3001030.TEM.164	AMP-MEM	0.740296	0.207339	0.00940739
gb.KM114268...0.861.ARO.3003157.TEM.219	AMP-MEM	0.545471	0.112292	0.00606208
gb.AY956335...38.899.ARO.3001004.TEM.141	AMP-MEM	0.77286	0.22831	0.00246593
gb.AM849805...262.1123.ARO.3000886.TEM.15	AMP-MEM	0.574355	0.181784	0.0458702
gb.EF534736...213.1074.ARO.3001024.TEM.158	AMP-MEM	0.491474	0.130992	0.00996405
gb.DQ838665...0.474.ARO.3002860.dfrA17	AMP-MEM	0.269815	0.0202223	0.0123692
gb.JF949915...0.754.ARO.3001052.TEM.192	AMP-MEM	0.654352	0.147798	0.000389355
gb.AF091113...450.1311.ARO.3000934.TEM.67	AMP-MEM	0.216181	0.0375788	0.000710627
gb.JQ034306...0.861.ARO.3001376.TEM.196	AMP-MEM	0.576617	0.174311	0.0134597
gb.GU371926...50304.51165.ARO.3000903.TEM.33	AMP-MEM	0.915083	0.260246	0.000937325
gb.AY027590...112.973.ARO.3000955.TEM.88	AMP-MEM	0.418012	0.110294	0.00367712
gb.Y10279...0.861.ARO.3000916.TEM.47	AMP-MEM	0.467253	0.115883	0.00330102
gb.DQ286729...0.861.ARO.3000924.TEM.55	AMP-MEM	0.749974	0.250874	0.0228429
gb.KM998962.1...0.861.ARO.3003158.TEM.220	AMP-MEM	0.68577	0.221858	0.00528536
gb.KF240808...0.861.ARO.3001386.TEM.209	AMP-MEM	0.861058	0.244381	0.00106029
gb.EU815939...0.861.ARO.3001029.TEM.163	AMP-MEM	0.794414	0.254833	0.011458
gb.AM049399...0.861.ARO.3001007.TEM.144	AMP-MEM	0.585579	0.186147	0.0142627
gb.AY243512...208.1069.ARO.3000982.TEM.120	AMP-MEM	0.182063	0.0686643	0.0399729
gb.AF104442...193.1054.ARO.3000923.TEM.54	AMP-MEM	0.464584	0.0916627	0.00496459
gb.AF351241...89.950.ARO.3000957.TEM.90	AMP-MEM	0.57054	0.137471	0.0046096
gb.AY491682...0.861.ARO.3000996.TEM.132	AMP-MEM	0.56047	0.174199	0.0103131
gb.AF190692...208.1069.ARO.3000946.TEM.79	AMP-MEM	0.701205	0.19356	0.0116245
gb.JX310327...0.861.ARO.3001378.TEM.201	AMP-MEM	0.801577	0.229216	0.00204149
gb.HQ317449...0.861.ARO.3001373.TEM.182	AMP-MEM	0.551238	0.156617	0.00172609
gb.KF663615...0.858.ARO.3001390.TEM.213	AMP-MEM	0.239415	0.0231564	0.000642165
gb.KF944358...0.861.ARO.3001393.TEM.216	AMP-MEM	0.801427	0.234655	0.00473815
gb.AY327540...0.858.ARO.3000986.TEM.124	AMP-MEM	0.312543	0.111304	0.0417898
gb.AF506748...38.899.ARO.3000971.TEM.108	AMP-MEM	0.404094	0.092838	0.0131276
gb.AY628175...210.1071.ARO.3000972.TEM.109	AMP-MEM	0.386253	0.0364151	5.26144e-05
gb.AY092401...0.861.ARO.3000963.TEM.96	AMP-MEM	0.412564	0.0496769	0.00102019
gb.AJ239002...0.861.ARO.3000935.TEM.68	AMP-MEM	0.503614	0.118151	0.0225295
gb.DQ679961...114.975.ARO.3001021.TEM.155	AMP-MEM	0.248593	0.0592026	0.0251983
gb.AY040093...68.929.ARO.3000965.TEM.102	AMP-MEM	0.341349	0.0750895	0.00709608
gb.AM941159...208.1069.ARO.3001022.TEM.156	AMP-MEM	0.517382	0.0750347	0.00730997
gb.AF427128...208.1069.ARO.3000949.TEM.82	AMP-MEM	0.522385	0.0773233	0.00104133
gb.X64523.1...476.1337.ARO.3000875.TEM.3	AMP-MEM	0.138658	0.0347806	0.0365085
gb.AY528425...0.861.ARO.3000997.TEM.133	AMP-MEM	0.330257	0.0238765	3.47559e-05
gb.FJ873740...0.858.ARO.3001035.TEM.169	AMP-MEM	0.517959	0.11485	0.00296028
gb.AB211124...0.525.ARO.3002895.SAT.1	AMP-MEM	0.244636	0	0.00830347
gb.AF516720...214.1075.ARO.3000968.TEM.105	AMP-MEM	0.730273	0.217297	0.00724966
gb.JN254627...0.861.ARO.3001049.TEM.189	AMP-MEM	0.368833	0.0972509	0.0158814
gb.FR717535...0.861.ARO.3000910.TEM.40	AMP-MEM	0.709081	0.150946	0.016628
gb.KJ541681.1...19526.20000.ARO.3002854.dfrA1	AMP-MEM	0.211344	0	0.00830347
gb.KC149518...0.861.ARO.3001369.TEM.153	AMP-MEM	0.254071	0.0134385	1.19535e-05
gb.X54606...214.1075.ARO.3000874.TEM.2	AMP-MEM	0.211199	0.05693	0.0239915
gb.JX042489...141.1002.ARO.3000890.TEM.19	AMP-MEM	0.270038	0.0471785	0.00300694
gb.AY130282...0.764.ARO.3000980.TEM.117	AMP-MEM	0.503623	0.100679	0.00237321
gb.AY589495...181.1042.ARO.3000977.TEM.114	AMP-MEM	0.152854	0.023504	0.0471138
gb.M88143...367.1228.ARO.3000884.TEM.12	AMP-MEM	0.235953	0.0572964	0.00179163
gb.EF136377...0.861.ARO.3001026.TEM.160	AMP-MEM	0.245261	0.0542131	0.0042572
gb.Y10280...0.861.ARO.3000917.TEM.48	AMP-MEM	0.137143	0.0282876	0.000804523
gb.D16251.1...1625.2531.ARO.3000316.mphA	AMP-MEM	1.09847	0.00503035	2.376e-09
gb.AF347054...208.1069.ARO.3000947.TEM.80	AMP-MEM	0.345915	0.038691	0.000301243
gb.X57972...339.1200.ARO.3000878.TEM.6	AMP-MEM	0.26692	0.0299917	0.00581314
gb.AF535127...208.1069.ARO.3000978.TEM.115	AMP-MEM	0.320329	0.0727412	0.00130553
gb.AJ866988...0.861.ARO.3000994.TEM.130	AMP-MEM	0.180886	0.0253097	0.000606637
gb.DQ072853...0.861.ARO.3001003.TEM.139	AMP-MEM	0.258821	0.0306985	4.64111e-05
gb.NG_050256.1...100.961.ARO.3000896.TEM.26	AMP-MEM	0.345705	0.0616806	0.00271645
gb.JN211012...213.1074.ARO.3001048.TEM.188	AMP-MEM	0.176979	0.0523757	0.0124258
gb.FR848831...0.861.ARO.3001375.TEM.184	AMP-MEM	0.16263	0.0257612	0.00131989
gb.FJ807656...0.861.ARO.3001020.TEM.154	AMP-MEM	0.404943	0.0575295	0.000339622
gb.U95363...0.861.ARO.3000912.TEM.43	AMP-MEM	0.374426	0.0828149	0.00277318
gb.AF062386...30.862.ARO.3000928.TEM.59	AMP-MEM	0.0724832	0.030867	0.0176836
gb.JX050178...0.853.ARO.3001058.TEM.199	AMP-MEM	0.115374	0.0236331	0.00315363
gb.DQ834728...205.1066.ARO.3001019.TEM.152	AMP-MEM	0.0808784	0.00699033	0.00123454
gb.AB049569...0.861.ARO.3000958.TEM.91	AMP-MEM	0.253777	0.0205475	1.24824e-05
gb.AY874537...177.1038.ARO.3000883.TEM.11	AMP-MEM	0.261994	0.0433696	0.00072813
gb.X65254...175.1036.ARO.3000887.TEM.16	AMP-MEM	0.144296	0.0170388	0.000292035
gb.JN416112...0.861.ARO.3001050.TEM.190	AMP-MEM	0.104204	0.00938162	0.000271047
gb.EF136376...0.861.ARO.3001025.TEM.159	AMP-MEM	0.169296	0.00716529	1.50595e-06
gb.AY589493...166.1027.ARO.3000975.TEM.112	AMP-MEM	0.411096	0.031124	4.21661e-05
gb.AJ012256...208.1069.ARO.3000939.TEM.73	AMP-MEM	0.443831	0.0894202	0.00591969
gb.AY072920...0.861.ARO.3000973.TEM.110	AMP-MEM	0.0986081	0.0396393	0.00453493
gb.AY327539...0.858.ARO.3000985.TEM.123	AMP-MEM	0.128154	0.0240976	0.00707407
gb.AY271267...0.861.ARO.3000983.TEM.121	AMP-MEM	0.153303	0.0273769	0.000760698
gb.AF203816...210.1071.ARO.3000937.TEM.71	AMP-MEM	0.287077	0.0520858	0.00845108
gb.X98047...0.844.ARO.3000911.TEM.42	AMP-MEM	0.160631	0.0218807	0.000624165
gb.AJ746225...0.861.ARO.3000993.TEM.129	AMP-MEM	0.153058	0.0296352	0.000782325
gb.X65252...175.1036.ARO.3000880.TEM.8	AMP-MEM	0.107888	0.0122772	0.000292035
gb.AY436361...131.992.ARO.3000995.TEM.131	AMP-MEM	0.02565	0.00356302	0.00458809
gb.AJ277415...0.861.ARO.3000953.TEM.86	AMP-MEM	0.103181	0.0218894	0.049041
gb.AF427130...208.1069.ARO.3000951.TEM.84	AMP-MEM	0.125658	0.0256041	0.00114946
gb.AF427129...208.1069.ARO.3000950.TEM.83	AMP-MEM	0.149303	0.0172237	0.000314538
gb.KY432484.1...0.861.ARO.3001051.TEM.191	AMP-MEM	0.237669	0.0534321	0.00696965
gb.X65253...175.1036.ARO.3000894.TEM.24	AMP-MEM	0.205453	0.027715	0.0117612
gb.Y10281...0.861.ARO.3000918.TEM.49	AMP-MEM	0.128885	0.0409263	0.0251656
gb.AY574271...0.861.ARO.3000998.TEM.134	AMP-MEM	0.165514	0.0168985	1.53e-05
gb.AF250872...0.861.ARO.3000954.TEM.87	AMP-MEM	0.127673	0.00385232	1.06872e-07
gb.JN935137...0.861.ARO.3001055.TEM.195	AMP-MEM	0.0724832	0.00402688	4.29084e-06
gb.AY130284...0.785.ARO.3000941.TEM.75	AMP-MEM	0.126043	0.0304937	0.00198272
gb.AF527798.1...0.785.ARO.3000879.TEM.7	AMP-MEM	0.169892	0.0176173	0.000254917
gb.AY853593...214.1075.ARO.3001002.TEM.138	AMP-MEM	0.0945279	0.0136249	0.00487075
gb.FJ360884...213.1074.ARO.3001033.TEM.167	AMP-MEM	0.0654725	0.00906883	0.00471583
gb.AF495873...0.861.ARO.3000964.TEM.101	AMP-MEM	0.163119	0.0110172	1.66017e-05
gb.DQ388882...0.861.ARO.3001005.TEM.142	AMP-MEM	0.067334	0.0149853	0.00553751
gb.KC900516...0.858.ARO.3001382.TEM.205	AMP-MEM	0.0667488	0.00380874	0.000144331
gb.AF190693...208.1069.ARO.3000944.TEM.78	AMP-MEM	0.128656	0	9.76768e-08
gb.AJ277414...0.861.ARO.3000952.TEM.85	AMP-MEM	0.0729305	0.0318765	0.00942793
gb.AY628176...75.936.ARO.3000987.TEM.125	AMP-MEM	0.0840501	0	4.11794e-06
gb.Y17583...213.1071.ARO.3000893.TEM.22	AMP-MEM	0.092508	0	9.76768e-08
gb.AY039040...188.1022.ARO.3000956.TEM.89	AMP-MEM	0.0608705	0.00356302	0.000144331
gb.X97254...153.1011.ARO.3001043.TEM.178	AMP-MEM	0.0583258	0.00300664	0.00438308
gb.AY589494...193.1054.ARO.3000976.TEM.113	AMP-MEM	0.0298562	0	0.00830347
gb.DQ834729...205.1066.ARO.3001018.TEM.151	AMP-MEM	0.0613476	0.0136156	0.00536352
gb.AF047171...135.996.ARO.3000929.TEM.60	AMP-MEM	0.0298562	0	0.00830347
gb.KR057743.1...0.1116.ARO.3004337.PDC.74	AMP-MEM	0.182775	0	0.00830347
gb.FJ666068...0.1194.ARO.3002502.PDC.5	AMP-MEM	0.178059	0	0.00830347
gb.HM560971.1...119071.119269.ARO.3004468.CrpP	AMP-MEM	0.0764228	0	0.00830347
gb.KR057744.1...0.1116.ARO.3004338.PDC.75	AMP-MEM	0.132616	0	0.00830347
gb.FJ666067...0.1194.ARO.3002501.PDC.4	AMP-MEM	0.0736081	0	0.00830347
gb.KR057747.1...0.1116.ARO.3004341.PDC.78	AMP-MEM	0.0862764	0	0.00830347
gb.KR057746.1...0.1116.ARO.3004340.PDC.77	AMP-MEM	0.0816015	0	0.00830347
gb.FJ666073...0.1194.ARO.3002509.PDC.10	AMP-MEM	0.0622132	0	0.00830347
gb.KR057749.1...0.1116.ARO.3004343.PDC.80	AMP-MEM	0.0603403	0	0.00830347
gb.KR057750.1...0.1116.ARO.3004344.PDC.81	AMP-MEM	0.0583915	0	0.00830347
gb.FJ666064...0.1194.ARO.3002498.PDC.2	AMP-MEM	0.0563604	0	0.00830347
gb.FJ666070...0.1194.ARO.3002506.PDC.7	AMP-MEM	0.0674303	0	0.00830347
gb.KR057758.1...0.1107.ARO.3004352.PDC.89	AMP-MEM	0.0327264	0	0.00830347
gb.KR057754.1...0.1116.ARO.3004348.PDC.85	AMP-MEM	0.0212952	0	0.00830347
gb.KR057761.1...0.1110.ARO.3004355.PDC.92	AMP-MEM	0.0327264	0	0.00830347
gb.KR057751.1...0.1116.ARO.3004345.PDC.82	AMP-MEM	0.0292095	0	0.00830347
gb.KR057753.1...0.1116.ARO.3004347.PDC.84	AMP-MEM	0.0118169	0	0.00830347
gb.KR057756.1...0.1116.ARO.3004350.PDC.87	AMP-MEM	0.0360035	0	0.00830347
gb.KR057757.1...0.1110.ARO.3004351.PDC.88	AMP-MEM	0.0292095	0	0.00830347
gb.KR057760.1...0.1104.ARO.3004354.PDC.91	AMP-MEM	0.025415	0	0.00830347
gb.KR057759.1...0.1107.ARO.3004353.PDC.90	AMP-MEM	0.025415	0	0.00830347
gb.KR057755.1...0.1116.ARO.3004349.PDC.86	AMP-MEM	0.0212952	0	0.00830347
gb.X53401...0.1992.ARO.3002891.otr.A.	AMP-MEM	0.167262	0	0.000177219
gb.AF143804...0.861.ARO.3000959.TEM.92	AMP-MEM	0.0930698	0.00716529	0.020988
gb.JN173057...2306.2951.ARO.3002750.QnrB35	AMP-MEM	0.26672	0	0.000177219
gb.AB734055...376.1021.ARO.3002773.QnrB60	AMP-MEM	0.0362229	0	0.00830347
gb.DQ631414...0.681.ARO.3002724.QnrB10	AMP-MEM	0.0214443	0	0.00830347
gb.GQ402541...0.1146.ARO.3002060.CMY.49	AMP-MEM	0.0214443	0	0.00830347
gb.JX440353...1026.2172.ARO.3002090.CMY.77	AMP-MEM	0.0214443	0	0.00830347
gb.X53796.1...186.828.ARO.3004656.catII	AMP-MEM	0.0491267	0	0.00830347
gb.KF513179...0.861.ARO.3001388.TEM.211	AMP-MEM	0.0298562	0	0.00830347
gb.HM246246...211.1069.ARO.3001047.TEM.187	AMP-MEM	0.0314913	0.00380874	0.00458809
gb.EU780012...2162.2645.ARO.3002859.dfrA14	AMP-MEM	0.27587	0	0.00830347
gb.KX470419.1...3811.4615.ARO.3004085.lnuG	AMP-MEM	0.169639	0	0.00830347
gb.KC603538...0.1131.ARO.3002111.CMY.98	AMP-MEM	0.0547752	0	0.00830347
gb.EF653270...0.648.ARO.3002725.QnrB11	AMP-MEM	0.0185904	0	0.00830347
gb.MF543129.1...2483.3629.ARO.3004464.CFE.2	AMP-MEM	0.0257408	0	0.00830347
gb.EU022315.1...0.861.ARO.3004621.AAC.3..IIe	AMP-MEM	0.0185904	0	0.00830347
gb.AM774474...2431.3079.ARO.3002726.QnrB12	AMP-MEM	0.010188	0	0.00830347
gb.AF440406.1...959.2153.ARO.3004294.BUT.1	AMP-MEM	0.0102998	0	0.00830347
gb.EU675686...3196.4042.ARO.3002616.aadA16	AMP-MEM	0.0298562	0	0.00830347

## Sheet: Table S3 - Causal Graph
"Table S3 - Properties of the Causal Network Edges. column names: ""from"" - vertex from which the edge is outgoing; ""to"" - vertex to which the edge is directed; ""direted""- flag weather the edge is directed or not; ""bootsrap"" - bootstrap values (with 100 repetitions); ""pearson"" - pearson correlation value between ""from"" and ""to"" variable; ""pval"" - p-value of the pearson correlation …
from	to	directed	boot_score	pearson	spearman	kendall
Maternal_Milk	ARO.3000025patB	TRUE	0.9375	-0.179656	-0.141607	-0.112867
r_Meropenem	ARO.3000124mecI	TRUE	0.895833	0.290942	0.237365	0.232164
Birthweight	ARO.3000166tet.B.	TRUE	1	0.257624	0.194361	0.158342
m_penicillin	ARO.3000166tet.B.	TRUE	0.958333	0.337749	0.318725	0.303271
m_gentamicin	ARO.3000179tet.L.	TRUE	0.979167	0.342651	0.181248	0.177015
Ampicillin	ARO.3000186tetM	TRUE	0.958333	-0.213555	-0.167205	-0.123843
Fortification	ARO.3000190tetO	TRUE	0.9375	0.258746	0.216971	0.176899
CRIB.II.Score	ARO.3000191tetQ	TRUE	0.916667	-0.212449	-0.197519	-0.162865
Cefazolin	ARO.3000192tetS	TRUE	1	0.503107	0.240374	0.231817
m_gentamicin	ARO.3000192tetS	TRUE	0.916667	0.188835	0.12544	0.121576
r_Meropenem	ARO.3000192tetS	TRUE	1	0.33908	0.225182	0.217143
Donor_Milk	ARO.3000195tetB.P.	TRUE	1	0.394217	0.240616	0.225249
Iron	ARO.3000195tetB.P.	TRUE	1	0.387382	0.383108	0.331225
m_ceftriaxone	ARO.3000316mphA	TRUE	1	0.62804	0.634517	0.62607
r_Ampicillin	ARO.3000316mphA	TRUE	0.916667	0.302375	0.270257	0.264437
Furosemide_Lasix	ARO.3000318mphB	TRUE	1	0.423411	0.0165431	0.0153195
m_ampicillin	ARO.3000412sul2	TRUE	1	0.348296	0.32623	0.303466
m_azithromycin	ARO.3000412sul2	TRUE	0.979167	0.358655	0.344953	0.32492
m_cefazolin	ARO.3000596ErmX	TRUE	0.916667	-0.161842	-0.123029	-0.103965
Caffeine	ARO.3000616mel	TRUE	0.916667	-0.188654	-0.251057	-0.195408
Cefazolin	ARO.3000880TEM.8	TRUE	0.833333	0.373235	0.247566	0.24125
r_Gentamicin	ARO.3000880TEM.8	TRUE	0.958333	0.480582	0.190387	0.180909
m_amoxicillin	ARO.3000928TEM.59	TRUE	0.75	0.474303	0.37895	0.363055
Meropenem	ARO.3000952TEM.85	TRUE	0.770833	0.263923	0.313432	0.30132
Caffeine	ARO.3001025TEM.159	TRUE	0.708333	0.238968	0.183326	0.14951
Gentamicin	ARO.3001025TEM.159	TRUE	0.875	0.439348	0.199224	0.171689
m_vancomycin	ARO.3001062SHV.3	TRUE	0.708333	0.549974	0.200656	0.195815
Donor_Milk	ARO.3001070SHV.11	TRUE	0.895833	0.472187	0.383099	0.364479
Iron	ARO.3001074SHV.15	TRUE	0.75	0.228932	0.259053	0.228331
m_vancomycin	ARO.3001135SHV.81	TRUE	0.729167	0.56367	0.182258	0.177099
m_amoxicillin	ARO.3001158SHV.109	TRUE	0.833333	0.352244	0.267925	0.255458
m_vancomycin	ARO.3001203SHV.165	TRUE	0.75	0.548453	0.21794	0.213247
Maternal_Milk	ARO.3001327mdtK	TRUE	0.958333	0.26792	0.20124	0.152965
m_erythromycin	ARO.3001350SHV.180	TRUE	0.833333	0.253254	0.122033	0.118874
dur_membrane_rupture	ARO.3001357SHV.173	TRUE	0.791667	0.243869	0.119336	0.101771
m_amoxicillin	ARO.3001357SHV.173	TRUE	0.895833	0.364323	0.220424	0.20977
CRIB.II.Score	ARO.3001837ACT.15	TRUE	0.854167	-0.206449	-0.0874451	-0.0708116
Cefazolin	ARO.3001842ACT.21	TRUE	0.979167	0.298746	0.161429	0.157911
r_Cefotaxime	ARO.3001842ACT.21	TRUE	0.833333	0.250294	0.173075	0.170002
m_gentamicin	ARO.3001850ACT.30	TRUE	0.8125	0.24279	0.148976	0.144875
m_ceftriaxone	ARO.3002079CMY.66	TRUE	1	0.631724	0.507204	0.500452
r_Ticarcillin.Clavulanate	ARO.3002079CMY.66	TRUE	0.854167	0.154479	0.151324	0.148177
m_ceftriaxone	ARO.3002403OXY.2.8	TRUE	0.854167	0.632866	0.5845	0.575242
Ampicillin	ARO.3002412OXY.5.2	TRUE	0.875	0.299869	0.111906	0.0986951
r_Ampicillin	ARO.3002412OXY.5.2	TRUE	0.9375	0.307343	0.189123	0.184293
Ticarcillin.Clavulanate	ARO.3002434OKP.B.1	TRUE	1	0.777058	0.657891	0.634668
dur_membrane_rupture	ARO.3002626ANT.6..Ia	TRUE	0.916667	0.148897	0.000753409	-0.000431985
Gentamicin	ARO.3002626ANT.6..Ia	TRUE	0.875	-0.157769	-0.15725	-0.134146
dur_membrane_rupture	ARO.3002641APH.3...Ia	TRUE	0.875	0.313697	0.028435	0.0236844
Fortification	ARO.3002641APH.3...Ia	TRUE	0.875	0.252655	0.253542	0.206939
m_gentamicin	ARO.3002641APH.3...Ia	TRUE	1	0.547789	0.220965	0.212497
Vitamin_A	ARO.3002647APH.3...IIIa	TRUE	0.729167	0.137179	0.157163	0.14771
m_cefazolin	ARO.3002804FosA2	TRUE	0.958333	0.289609	0.315186	0.275612
Maternal_Milk	ARO.3002819msrC	TRUE	0.9375	0.385793	0.31318	0.258195
Donor_Milk	ARO.3002867dfrF	TRUE	0.708333	0.221095	0.216353	0.206708
m_ampicillin	ARO.3002868dfrG	TRUE	0.979167	0.291451	0.316709	0.294445
Ticarcillin.Clavulanate	ARO.3002985arnA	TRUE	0.854167	0.400709	0.311932	0.275432
Vitamin_A	ARO.3003010ceoB	TRUE	0.895833	0.194162	0.0752778	0.0724205
Fortification	ARO.3003046qacA	TRUE	0.979167	-0.404089	-0.455594	-0.337895
r_TOTAL	ARO.3003052smeB	TRUE	1	0.362041	0.00916564	0.00952887
Vancomycin	ARO.3003052smeB	TRUE	0.9375	0.321244	0.0701354	0.0593198
Donor_Milk	ARO.3003112lsaC	TRUE	0.958333	0.278128	0.313417	0.299439
Human_Milk CHECK	ARO.3003112lsaC	TRUE	1	0.232049	0.260285	0.21078
Caffeine	ARO.3003209FosA5	TRUE	1	0.337168	0.349925	0.263373
m_azithromycin	ARO.3003209FosA5	TRUE	0.729167	-0.184432	-0.0940021	-0.0840416
m_azithromycin	ARO.3003559cepA	TRUE	0.895833	0.425147	0.257015	0.24354
Formula	ARO.3003835cdeA	TRUE	0.958333	0.267517	0.289245	0.256422
m_clindamycin	ARO.3003835cdeA	TRUE	0.8125	0.169135	0.153395	0.148854
PostMenst_Age	ARO.3003835cdeA	TRUE	0.770833	0.23839	0.275853	0.22171
m_clindamycin	ARO.3003923oqxB	TRUE	0.895833	-0.24451	-0.238459	-0.199707
m_clindamycin	ARO.3003954efmA	TRUE	0.979167	0.189355	0.0835047	0.081204
m_cefotaxime	ARO.3004033tetB.46.	TRUE	1	0.736981	0.377063	0.371805
Donor_Milk	ARO.3004089ANT.3....IIa	TRUE	0.958333	0.265232	0.245061	0.234488
PostMenst_Age	ARO.3004089ANT.3....IIa	TRUE	0.958333	-0.180638	-0.187195	-0.151931
dur_membrane_rupture	ARO.3004442tet.W.N.W.	TRUE	0.791667	0.176495	0.108252	0.0914816
Fortification	ARO.3004442tet.W.N.W.	TRUE	0.895833	0.283836	0.209886	0.170913
Caffeine	ARO.3004480Bifidobacterium	TRUE	1	-0.246889	-0.222187	-0.168783
ARO.3000498ErmF	Bacteroides.fragilis.PTR	TRUE	0.916667	0.83003	0.859411	0.83358
ARO.3003559cepA	Bacteroides.fragilis.PTR	TRUE	1	0.905257	0.898885	0.866379
ARO.3003318Streptomyces-parY	Bifidobacterium.longum.abundance	TRUE	0.864583	0.470644	0.597696	0.56748
ARO.3003730Bifidobacteria-ileS	Bifidobacterium.longum.abundance	TRUE	0.854167	0.62143	0.84634	0.814928
Bifidobacterium.longum.PTR	Bifidobacterium.longum.abundance	TRUE	0.854167	0.522265	0.755066	0.725493
ARO.3001214mdtM	Bifidobacterium.longum.PTR	TRUE	0.833333	0.21279	0.184052	0.166145
ARO.3002868dfrG	Bifidobacterium.longum.PTR	TRUE	0.9375	0.305025	0.229781	0.222852
ARO.3003318Streptomyces	Bifidobacterium.longum.PTR	TRUE	1	0.540786	0.580315	0.554976
ARO.3003730Bifidobacteria	Bifidobacterium.longum.PTR	TRUE	1	0.658129	0.646725	0.611969
ARO.3002062CMY.51	Citrobacter.freundii.abundance	TRUE	0.899306	0.440032	0.361677	0.321289
ARO.3002069CMY.59	Citrobacter.freundii.abundance	TRUE	0.821181	0.547137	0.425089	0.379542
ARO.3002069CMY.59	Citrobacter.freundii.PTR	TRUE	0.958333	0.532055	0.749068	0.719429
ARO.3002079CMY.66	Citrobacter.freundii.PTR	TRUE	0.9375	0.400467	0.609923	0.586955
ARO.3002080CMY.67	Citrobacter.freundii.PTR	TRUE	0.958333	0.566352	0.642916	0.623404
ARO.3003773Clostridium	Clostridium.perfringens.abundance	TRUE	0.802083	0.412644	0.811673	0.768983
ARO.3000179tet.L.	Clostridium.perfringens.PTR	TRUE	0.895833	0.378916	0.198299	0.191727
ARO.3000195tetB.P.	Clostridium.perfringens.PTR	TRUE	0.9375	0.331936	0.297947	0.279337
ARO.3003773Clostridium	Clostridium.perfringens.PTR	TRUE	1	0.679503	0.566632	0.52804
ARO.3002175MIR.10	Enterobacter.asburiae.PTR	TRUE	1	0.638637	0.739858	0.715259
ARO.3004042Enterobacter-acrA	Enterobacter.cloacae.abundance	TRUE	0.763889	0.719056	0.861127	0.728978
ARO.3002804FosA2	Enterobacter.cloacae.PTR	TRUE	1	0.596124	0.744188	0.649159
ARO.3004042Enterobacter-acrA	Enterobacter.cloacae.PTR	TRUE	1	0.726038	0.748547	0.616427
ARO.3003171ACT.36	Enterobacter.hormaechei.abundance	TRUE	0.861111	0.493982	0.407646	0.34371
ARO.3004042Enterobacter	Enterobacter.hormaechei.abundance	TRUE	0.729167	0.651711	0.845827	0.706858
ARO.3000616mel-msrA	Enterobacter.hormaechei.PTR	TRUE	0.833333	0.218792	0.109831	0.0986815
ARO.3002438OKP.B.5	Enterobacteriaceae.bacterium.S05.PTR	TRUE	0.979167	0.857017	0.879602	0.852664
ARO.3002875dfrE	Enterococcus.faecalis.abundance	TRUE	0.979167	0.755712	0.902364	0.782697
ARO.3003551emeA	Enterococcus.faecalis.abundance	TRUE	0.854167	0.747155	0.937209	0.819573
Enterococcus.faecalis.PTR	Enterococcus.faecalis.abundance	TRUE	1	0.425225	0.758998	0.565508
r_Meropenem	Enterococcus.faecalis.abundance	TRUE	1	0.393513	0.225009	0.189343
ARO.3003949efrB	Enterococcus.faecalis.PTR	TRUE	0.9375	0.729809	0.76945	0.577592
ARO.3004089ANT.3....IIa	Enterococcus.faecalis.PTR	TRUE	0.833333	0.179216	0.0846901	0.0745003
ARO.3002556AAC.6...Ii	Enterococcus.faecium.abundance	TRUE	0.909722	0.882068	0.538438	0.504642
ARO.3002819msrC	Enterococcus.faecium.abundance	TRUE	0.986111	0.876226	0.51492	0.48274
ARO.3002556AAC.6...Ii	Enterococcus.faecium.PTR	TRUE	1	0.94157	0.858449	0.832948
ARO.3002819msrC	Enterococcus.faecium.PTR	TRUE	1	0.930155	0.826391	0.804337
ARO.3000191tetQ	Escherichia.coli.abundance	TRUE	0.96875	0.48481	0.271097	0.215186
ARO.3000832evgA	Escherichia.coli.abundance	TRUE	0.875	0.899096	0.86136	0.734996
ARO.3004039Escherichia	Escherichia.coli.abundance	TRUE	0.850694	0.841477	0.774883	0.636938
ARO.3002174MIR.9	Escherichia.coli.PTR	TRUE	0.833333	0.223348	0.152295	0.136831
ARO.3003548mdtN	Escherichia.coli.PTR	TRUE	0.75	0.856939	0.862723	0.690672
Donor_Milk	Escherichia.coli.PTR	TRUE	1	0.298932	0.171189	0.146164
ARO.3000024patA	Klebsiella.aerogenes.PTR	TRUE	0.8125	0.246479	0.278702	0.25377
ARO.3002985arnA	Klebsiella.aerogenes.PTR	TRUE	1	0.563242	0.641808	0.562355
ARO.3003209FosA5	Klebsiella.aerogenes.PTR	TRUE	0.895833	0.629059	0.610462	0.531376
ARO.3000823ramA	Klebsiella.michiganensis.PTR	TRUE	0.729167	0.312827	0.408746	0.363322
ARO.3002399OXY.2.4	Klebsiella.michiganensis.PTR	TRUE	0.708333	0.737202	0.610259	0.583722
ARO.3000823ramA	Klebsiella.oxytoca.PTR	TRUE	0.958333	0.326416	0.395495	0.356137
ARO.3001327mdtK	Klebsiella.oxytoca.PTR	TRUE	0.833333	0.318457	0.341745	0.296789
ARO.3002412OXY.5.2	Klebsiella.oxytoca.PTR	TRUE	0.895833	0.458909	0.511183	0.481646
ARO.3002415OXY.6.3	Klebsiella.oxytoca.PTR	TRUE	0.979167	0.501045	0.483501	0.458397
ARO.3002641APH.3...Ia	Klebsiella.oxytoca.PTR	TRUE	1	0.422285	0.311001	0.290534
arnA	Klebsiella.pneumoniae.abundance	TRUE	0.701389	0.658659	0.691739	0.546723
ARO.3003056smeE	Klebsiella.pneumoniae.abundance	TRUE	0.963542	0.699773	0.728146	0.578427
ARO.3004041Klebsiella-acrA	Klebsiella.pneumoniae.abundance	TRUE	1	0.860632	0.911736	0.777257
ARO.3004580Klebsiella-kpnE	Klebsiella.pneumoniae.abundance	TRUE	0.979167	0.853001	0.786834	0.646094
ARO.3004583Klebsiella-kpnF	Klebsiella.pneumoniae.abundance	TRUE	0.975694	0.877295	0.808932	0.672447
ARO.3003209FosA5	Klebsiella.pneumoniae.PTR	TRUE	1	0.740673	0.69225	0.59385
ARO.3003922oqxA	Klebsiella.pneumoniae.PTR	TRUE	1	0.743109	0.778218	0.627417
ARO.3004583Klebsiella	Klebsiella.pneumoniae.PTR	TRUE	1	0.788778	0.81885	0.673178
ARO.3001140SHV.86	Klebsiella.quasipneumoniae.PTR	TRUE	0.958333	0.614475	0.596968	0.540037
ARO.3004580Klebsiella	Klebsiella.quasipneumoniae.PTR	TRUE	0.791667	0.705793	0.739774	0.633861
ARO.3004583Klebsiella	Klebsiella.quasipneumoniae.PTR	TRUE	0.833333	0.695175	0.756084	0.627695
ARO.3000190tetO	Klebsiella.variicola.PTR	TRUE	0.854167	0.142328	0.144078	0.135566
ARO.3000216acrB	Staphylococcus.epidermidis.abundance	TRUE	0.979167	-0.59544	-0.615037	-0.488083
ARO.3000815mgrA	Staphylococcus.epidermidis.abundance	TRUE	0.9375	0.723802	0.779416	0.71091
ARO.3003905ANT.4...Ib	Staphylococcus.epidermidis.abundance	TRUE	1	0.652	0.661526	0.597358
m_cefotaxime	Staphylococcus.epidermidis.abundance	TRUE	1	0.392881	0.231206	0.215477
ARO.3000216acrB	Staphylococcus.epidermidis.PTR	TRUE	1	-0.666512	-0.56216	-0.446963
ARO.3000617mecA	Staphylococcus.epidermidis.PTR	TRUE	1	0.843873	0.728595	0.633025
ARO.3002865dfrC	Staphylococcus.epidermidis.PTR	TRUE	0.9375	0.840236	0.7623	0.672154
m_erythromycin	Veillonella.parvula.abundance	TRUE	0.854167	0.18871	0.0304007	0.0283025
Veillonella.parvula.PTR	Veillonella.parvula.abundance	TRUE	0.875	0.178575	0.664699	0.593594
ARO.3000316mphA	Veillonella.parvula.PTR	TRUE	0.875	0.233245	0.200857	0.192143
ARO.3002405OXY.2.10	Veillonella.parvula.PTR	TRUE	0.729167	0.241089	0.13621	0.129845
ARO.3003774Streptococcus	Veillonella.parvula.PTR	TRUE	0.958333	0.233225	0.144764	0.13738
